# Supplementary material for: Genome-wide systematic survey and analysis of the RNA helicase gene family and their response to abiotic stress in sweetpotato
Source: BMC Plant Biol. 2024 Mar 16;24:193. doi: 10.1186/s12870-024-04824-z (PMC10944623; doi:10.1186/s12870-024-04824-z)
Supplement: Supplementary file 1 — Supplementary Material 1. [file 12870_2024_4824_MOESM1_ESM.zip]

Archive with 12 entries (12 files):
- Supplementary data/~$pplementary Figure.1.docx
- Supplementary data/Supplementary Figure.1.docx
- Supplementary data/Supplementary Figure.2.docx
- Supplementary data/Supplementary Figure.3.docx
- Supplementary data/Supplementary File.1.docx
- Supplementary data/Supplementary Table.1.xlsx
- Supplementary data/Supplementary Table.2.xlsx
- Supplementary data/Supplementary Table.3.xlsx
- Supplementary data/Supplementary Table.4.xlsx
- Supplementary data/Supplementary Table.5.docx
- Supplementary data/Supplementary Table.6.xlsx
- Supplementary data/Supplementary Table.7.xlsx
