# Supplementary material for: Genome-wide systematic survey and analysis of the RNA helicase gene family and their response to abiotic stress in sweetpotato
Source: BMC Plant Biol. 2024 Mar 16;24:193. doi: 10.1186/s12870-024-04824-z (PMC10944623; doi:10.1186/s12870-024-04824-z)
Supplement: Supplementary file 1 — Supplementary Material 1. [file 12870_2024_4824_MOESM1_ESM.zip › Supplementary data/Supplementary Table.1.xlsx]

## Sheet: Sheet1
Supplementary Table.1 Characteristics of RNA helicase proteins in sweetpotato
Characteristics of 53 IbDEAD proteins in sweetpotato
Gene name	Gene ID	Amino acids	MW(Da)	PI	Subcellular location	No. of phosphorylation cite
						Ser site	Tyr cite	Thr cite	Total
IbDEAD1	g330.t1	755	83204.8	9.58	Nucleus	61	13	24	98
IbDEAD2	g2626.t1	1301	145262	9.3	Nucleus	99	5	37	141
IbDEAD3	g3868.t1	563	62750.8	9.45	Nucleus	35	2	22	59
IbDEAD4	g7829.t1	1009	107600	9.34	Nucleus	63	9	31	103
IbDEAD5	g8754.t1	881	98916.4	9.18	Nucleus	54	7	20	81
IbDEAD6	g9441.t1	769	83852.6	5.54	Nucleus	47	9	20	76
IbDEAD7	g9885.t1	604	65373.2	6.77	Nucleus	37	6	20	63
IbDEAD8	g11623.t1	579	64005.9	7.2	Nucleus	33	8	16	57
IbDEAD9	g13672.t1	698	80941.7	9.16	Nucleus	26	8	26	60
IbDEAD10	g14002.t1	1093	120996	7.4	Nucleus	87	7	32	126
IbDEAD11	g14508.t1	584	62075	9.72	Mitochondrion	43	2	15	60
IbDEAD12	g14559.t1	570	61038.2	9.11	Mitochondrion	40	1	12	53
IbDEAD13	g14562.t1	460	50872.1	9.2	Mitochondrion	15	1	13	29
IbDEAD14	g16036.t1	773	88036.6	9.37	Nucleus	41	9	24	74
IbDEAD15	g16045.t1	465	52947.7	8.26	Cytoplasm	13	3	15	31
IbDEAD16	g17163.t1	1129	124341	8.8	Nucleus	71	6	32	109
IbDEAD17	g17557.t1	803	91614.9	8.98	Nucleus	41	7	26	74
IbDEAD18	g18416.t1	603	66539.1	8.02	Nucleus	35	13	17	65
IbDEAD19	g19098.t1	529	57880.7	5.57	Nucleus	31	11	12	54
IbDEAD20	g21353.t1	793	87212.8	8.91	Nucleus	59	7	15	81
IbDEAD21	g21391.t1	609	67508.8	8.35	Nucleus	42	7	14	63
IbDEAD22	g21530.t1	413	46882.7	5.3	Nucleus	15	5	10	30
IbDEAD23	g23055.t1	801	86958.8	6.87	Mitochondrion	70	6	25	101
IbDEAD24	g23762.t1	959	108088	5.4	Nucleus	45	8	20	73
IbDEAD25	g25011.t1	593	63731.6	5.71	Nucleus	47	7	14	68
IbDEAD26	g25200.t1	498	55320.6	5.44	Nucleus	28	8	14	50
IbDEAD27	g25755.t1	434	48080.6	9.26	Nucleus	19	3	15	37
IbDEAD28	g25820.t1	408	46308.1	5.58	Nucleus	14	5	10	29
IbDEAD29	g25922.t1	412	46308.1	9.19	Nucleus	18	3	12	33
IbDEAD30	g30174.t1	884	95354.3	8.69	Nucleus	80	11	25	116
IbDEAD31	g30364.t1	494	56314.9	7.87	Cytoplasm	17	3	14	34
IbDEAD32	g31503.t1	617	69558.2	6.47	Nucleus	13	6	23	42
IbDEAD33	g38180.t1	545	61402.1	8.63	Cytoplasm	27	5	15	47
IbDEAD34	g40735.t1	323	35842.1	5.54	Nucleus	29	1	12	42
IbDEAD35	g42189.t1	639	70967.8	9.59	Nucleus	46	0	28	74
IbDEAD36	g42296.t1	758	84672.5	9.41	Nucleus	48	6	21	75
IbDEAD37	g42411.t1	723	80396.8	9.87	Nucleus	43	6	17	66
IbDEAD38	g42537.t1	885	98727.9	9.17	Chloroplast	60	7	25	92
IbDEAD39	g43037.t1	627	66917.4	7.23	Nucleus	31	12	15	58
IbDEAD40	g43735.t1	397	45182.7	5.02	Nucleus	16	5	12	33
IbDEAD41	g47171.t1	565	61972.5	8.32	Nucleus	39	3	13	55
IbDEAD42	g50769.t1	542	58556.5	6.54	Nucleus	22	11	14	47
IbDEAD43	g52952.t1	514	58273.4	9.39	Nucleus	23	6	17	46
IbDEAD44	g53026.t1	642	73492.9	8.43	Nucleus	30	7	19	56
IbDEAD45	g55042.t1	577	65922.6	9.5	Nucleus	30	2	13	45
IbDEAD46	g55208.t1	454	51346.2	5.17	Nucleus	13	5	12	30
IbDEAD47	g55235.t1	521	57774.6	6.63	Cytoplasm	30	8	20	58
IbDEAD48	g58987.t1	636	67856.7	9.61	Mitochondrion	41	3	9	53
IbDEAD49	g59186.t1	486	54022.1	5.66	Nucleus	27	7	14	48
IbDEAD50	g60570.t1	755	85009.8	6.45	Nucleus	46	6	27	79
IbDEAD51	g60735.t1	548	60561.3	8.52	Nucleus	25	2	14	41
IbDEAD52	g61326.t1	563	62562.2	6.36	Nucleus	21	7	19	47
IbDEAD53	g64145.t1	841	95797.7	8.83	Nucleus	40	12	19	71

## Sheet: Sheet2
Characteristics of 54 IbDEAH proteins in sweetpotato
Gene name	Gene ID	Amino acids	MW(Da)	PI	Subcellular location	No. of phosphorylation cite
						Ser site	Tyr cite	Thr cite	Total
IbDEAH1	g148.t1	371	41138.3	6.26	Cell membrane	14	3	7	24
IbDEAH2	g631.t1	1555	174914	6.75	Nucleus	89	14	34	137
IbDEAH3	g2603.t1	1224	140422	6.3	Nucleus	58	15	35	108
IbDEAH4	g3096.t1	1550	177594	8.37	Nucleus	66	20	43	129
IbDEAH5	g4141.t1	206	23377	7.66	Nucleus	10	2	7	19
IbDEAH6	g4613.t1	2115	236339	6.11	Nucleus	121	19	63	203
IbDEAH7	g5112.t1	1041	116648	6.2	Nucleus	72	18	30	120
IbDEAH8	g5537.t1	730	82854.4	6.88	Nucleus	30	7	22	59
IbDEAH9	g9536.t1	931	105129	8.22	Nucleus	45	7	20	72
IbDEAH10	g9660.t1	1349	150691	8.68	Cell membrane	74	13	36	123
IbDEAH11	g9661.t1	1084	121223	5.67	Cell membrane	60	9	34	103
IbDEAH12	g9741.t1	971	108349	6.3	Cell membrane	59	8	27	94
IbDEAH13	g11346.t1	1681	192267	5.79	Nucleus	109	15	33	157
IbDEAH14	g13906.t1	1120	126614	6.45	Nucleus	58	9	27	94
IbDEAH15	g14008.t1	1417	160216	7.17	Chloroplast	71	24	41	136
IbDEAH16	g18714.t1	1084	121223	5.67	Cell membrane	59	9	34	102
IbDEAH17	g20044.t1	787	87925.1	8.7	Nucleus	67	12	21	100
IbDEAH18	g23959.t1	1195	132915	8.3	Nucleus	93	17	36	146
IbDEAH19	g24534.t1	596	68153.8	7.47	Chloroplast	26	9	21	56
IbDEAH20	g24581.t1	1199	136727	6.05	Nucleus	64	16	39	119
IbDEAH21	g24973.t1	2192	249183	5.37	Nucleus	151	11	72	234
IbDEAH22	g26157.t1	410	46532.4	5.16	Nucleus	28	6	7	41
IbDEAH23	g28508.t1	1540	172645	8.37	Nucleus	110	13	43	166
IbDEAH24	g29857.t1	1633	183640	6.14	Nucleus	74	15	38	127
IbDEAH25	g31403.t1	885	99596.7	8.52	Nucleus	74	8	19	101
IbDEAH26	g31937.t1	1142	127826	6.67	Nucleus	74	11	26	111
IbDEAH27	g33176.t1	1182	132794	6.43	Nucleus	90	11	39	140
IbDEAH28	g38973.t1	712	80088.1	7.93	Nucleus	36	7	19	62
IbDEAH29	g40165.t1	1284	144819	6.35	Nucleus	93	12	41	146
IbDEAH30	g40291.t1	385	42374.4	8.56	Extracell	24	7	16	47
IbDEAH31	g41047.t1	276	30706.6	5.5	Nucleus	18	4	10	32
IbDEAH32	g41086.t1	999	111422	8.8	Nucleus	47	10	29	86
IbDEAH33	g42434.t1	2182	245953	6.18	Chloroplast	121	20	59	200
IbDEAH34	g42451.t1	1275	142416	6.03	Nucleus	73	8	30	111
IbDEAH35	g42487.t1	1075	124618	5.75	Nucleus	38	22	27	87
IbDEAH36	g42805.t1	1068	120712	9.25	Nucleus	55	7	29	91
IbDEAH37	g42806.t1	1274	142903	6.75	Nucleus	73	7	28	108
IbDEAH38	g43226.t1	936	105171	6.19	Nucleus	68	6	31	105
IbDEAH39	g43343.t1	356	39705.6	6.03	Nucleus	20	5	11	36
IbDEAH40	g43345.t1	697	78885.1	6.13	Nucleus	27	9	21	57
IbDEAH41	g46231.t1	718	80678.9	8.26	Nucleus	40	7	19	66
IbDEAH42	g47109.t1	1306	146104	6.88	Chloroplast	94	11	30	135
IbDEAH43	g50518.t1	954	105545	8.83	Nucleus	74	13	22	109
IbDEAH44	g54072.t1	2904	323370	7.09	Cell membrane	179	34	67	280
IbDEAH45	g54456.t1	836	94552.5	8.51	Nucleus	43	5	25	73
IbDEAH46	g55310.t1	1237	138657	8.57	Nucleus	96	11	20	127
IbDEAH47	g55662.t1	705	78726.5	8.16	Nucleus	54	9	17	80
IbDEAH48	g58018.t1	1223	137472	7.23	Nucleus	65	6	34	105
IbDEAH49	g58037.t1	703	78998	8.79	Nucleus	35	4	17	56
IbDEAH50	g58639.t1	838	93122.6	5.43	Nucleus	47	6	22	75
IbDEAH51	g59089.t1	958	108596	8.39	Nucleus	62	11	28	101
IbDEAH52	g59430.t1	1146	128112	7.36	Nucleus	92	14	34	140
IbDEAH53	g60769.t1	1157	130791	5.69	Nucleus	64	15	34	113
IbDEAH54	g60797.t1	1464	166426	5.39	Nucleus	92	14	37	143

## Sheet: Sheet3
Characteristics of 193 IbDExDH proteins in sweetpotato
Gene name	Gene ID	Amino acids	MW(Da)	PI	Subcellular location	No. of phosphorylation cite
						Ser site	Tyr cite	Thr cite	Total
IbDExDH1	g961.t1	713	79696.6	5.71	Mitochondrion	45	7	22	74
IbDExDH2	g1009.t1	756	84597.8	8.7	Nucleus	51	11	16	78
IbDExDH3	g1112.t1	226	24827.4	5.74	Nucleus	15	2	7	24
IbDExDH4	g1620.t1	705	76669.6	9.22	Nucleus	47	4	20	71
IbDExDH5	g1835.t1	263	29900.2	5.3	Chloroplast	11	6	5	22
IbDExDH6	g2173.t1	332	37248.8	7.57	Chloroplast	23	3	10	36
IbDExDH7	g3139.t1	128	13904.8	4.81	Cell membrane	12	2	5	19
IbDExDH8	g4626.t1	1516	168834	6.44	Nucleus	87	16	45	148
IbDExDH9	g5577.t1	1058	119346	5.8	Chloroplast	55	9	28	92
IbDExDH10	g5784.t1	360	40754.7	5.85	Chloroplast	15	5	11	31
IbDExDH11	g5821.t1	801	90623.1	5.93	Chloroplast	46	15	24	85
IbDExDH12	g5887.t1	1484	165132	5.26	Nucleus	107	13	52	172
IbDExDH13	g6239.t1	1077	122480	7.46	Chloroplast	47	18	32	97
IbDExDH14	g6555.t1	504	58158	6.19	Chloroplast	22	12	13	47
IbDExDH15	g6583.t1	787	89613.6	6.36	Chloroplast. Nucleus	49	9	19	77
IbDExDH16	g6614.t1	417	48244.2	8.99	Chloroplast	23	5	10	38
IbDExDH17	g7072.t1	455	52575.4	9.13	Chloroplast	29	4	9	42
IbDExDH18	g7123.t1	750	83315	8.28	Nucleus	53	3	27	83
IbDExDH19	g7360.t1	384	43102.1	7.16	Nucleus	26	2	9	37
IbDExDH20	g7839.t1	1566	173036	8.89	Nucleus	98	14	36	148
IbDExDH21	g8378.t1	274	30680.3	8.2	Chloroplast	14	2	9	25
IbDExDH22	g8704.t1	391	44127.9	6.36	Nucleus	21	2	14	37
IbDExDH23	g8875.t1	1059	119556	5.76	Nucleus	73	11	26	110
IbDExDH24	g9844.t1	1133	129466	7.76	Chloroplast	49	20	31	100
IbDExDH25	g9976.t1	1350	151320	6.2	Nucleus	64	13	39	116
IbDExDH26	g10216.t1	870	99067.8	8.09	Chloroplast	43	10	26	79
IbDExDH27	g10599.t1	915	104619	7.18	Chloroplast	35	16	31	82
IbDExDH28	g10751.t1	341	39359.6	8.61	Chloroplast	25	5	11	41
IbDExDH29	g11152.t1	1618	185464	8.21	Chloroplast	93	22	46	161
IbDExDH30	g11477.t1	2801	306450	4.89	Nucleus	243	14	105	362
IbDExDH31	g12513.t1	1039	116219	7.46	Chloroplast	52	8	23	83
IbDExDH32	g12621.t1	463	51561.2	7.21	Chloroplast	24	9	12	45
IbDExDH33	g12684.t1	655	74067.4	5.7	Nucleus	45	5	12	62
IbDExDH34	g12685.t1	613	69579.8	8.5	Nucleus	40	5	12	57
IbDExDH35	g13339.t1	1181	133651	7.16	Chloroplast	58	15	33	106
IbDExDH36	g13500.t1	444	49749.9	9.15	Nucleus	31	0	12	43
IbDExDH37	g13575.t1	1218	135725	6.03	Nucleus	85	14	30	129
IbDExDH38	g13855.t1	768	85493.4	5.24	Chloroplast	52	12	20	84
IbDExDH39	g14127.t1	979	109875	5.9	Chloroplast	60	11	22	93
IbDExDH40	g14253.t1	992	112264	8.78	Chloroplast	53	13	19	85
IbDExDH41	g15142.t1	913	102899	8.42	Nucleus	69	6	20	95
IbDExDH42	g15234.t1	619	69805.1	5.41	Chloroplast	33	7	16	56
IbDExDH43	g15512.t1	1022	116867	8.03	Chloroplast	36	13	25	74
IbDExDH44	g15917.t1	518	56692.2	9.6	Nucleus	29	0	17	46
IbDExDH45	g15943.t1	522	57025.6	9.67	Nucleus	29	0	19	48
IbDExDH46	g16610.t1	1759	199031	8.25	Chloroplast	100	28	45	173
IbDExDH47	g16660.t1	772	87632.4	8.44	Chloroplast	36	9	18	63
IbDExDH48	g16838.t1	764	86670.3	7.89	Chloroplast	35	9	16	60
IbDExDH49	g17049.t1	715	81571.2	5.9	Nucleus	37	2	18	57
IbDExDH50	g17168.t1	687	75801.9	5.95	Chloroplast	94	20	42	156
IbDExDH51	g17199.t1	438	49402.5	6.29	Peroxisome	19	6	10	35
IbDExDH52	g17474.t1	1134	128131	6.61	Nucleus	59	13	38	110
IbDExDH53	g17912.t1	172	19592.5	6.3	Chloroplast	13	1	6	20
IbDExDH54	g18176.t1	415	47984.8	6.2	Chloroplast	27	8	5	40
IbDExDH55	g18184.t1	645	72716.6	5.53	Nucleus	41	6	17	64
IbDExDH56	g18638.t1	1459	164250	6.46	Chloroplast	85	19	47	151
IbDExDH57	g18696.t1	1107	125993	6.4	Chloroplast	54	14	31	99
IbDExDH58	g19018.t1	496	56382.2	8.68	Chloroplast	22	9	23	54
IbDExDH59	g19213.t1	1507	167457	8.76	Chloroplast	81	9	34	124
IbDExDH60	g19264.t1	437	49121.2	8.23	Nucleus	31	2	15	48
IbDExDH61	g19275.t1	2053	232607	5.54	Chloroplast	87	28	54	169
IbDExDH62	g19294.t1	1093	124322	8.9	Nucleus	43	12	34	89
IbDExDH63	g19663.t1	804	90953.9	6.31	Nucleus	53	9	17	79
IbDExDH64	g20023.t1	635	71411.1	7.47	Chloroplast	39	6	19	64
IbDExDH65	g21666.t1	499	56447.2	5.47	Nucleus	25	6	10	41
IbDExDH66	g21845.t1	1306	147065	6.05	Nucleus	103	6	37	146
IbDExDH67	g22233.t1	813	92510.8	5.62	Nucleus	51	13	20	84
IbDExDH68	g22304.t1	740	83105.8	7.97	Chloroplast	55	8	12	75
IbDExDH69	g22432.t1	666	78023.7	8.74	Nucleus	40	9	15	64
IbDExDH70	g22458.t1	1566	176404	7.02	Chloroplast	97	16	41	154
IbDExDH71	g22473.t1	301	34582.9	4.83	Chloroplast	19	8	9	36
IbDExDH72	g23036.t1	818	92065.8	5.59	Chloroplast	47	12	23	82
IbDExDH73	g23193.t1	1497	169169	5.79	Chloroplast	104	16	45	165
IbDExDH74	g23224.t1	1152	130318	8.82	Nucleus	68	15	34	117
IbDExDH75	g23628.t1	1528	170395	5.92	Chloroplast	82	32	32	146
IbDExDH76	g24012.t1	1731	196244	5.85	Nucleus	75	19	41	135
IbDExDH77	g24047.t1	2149	244039	5.79	Chloroplast	96	29	53	178
IbDExDH78	g24629.t1	446	50290.5	5.54	Chloroplast	23	6	13	42
IbDExDH79	g24812.t1	146	173467	8.68	Nucleus	91	13	36	140
IbDExDH80	g25261.t1	586	66230.5	8.33	Nucleus	49	7	20	76
IbDExDH81	g25342.t1	1600	177958	8.62	Nucleus	91	17	33	141
IbDExDH82	g25436.t1	1691	189845	6.39	Nucleus	111	17	45	173
IbDExDH83	g25477.t1	1256	143677	7.85	Nucleus	77	16	32	125
IbDExDH84	g26568.t1	958	107680	6.3	Chloroplast	51	8	17	76
IbDExDH85	g26914.t1	1405	159787	7.12	Chloroplast	75	22	38	135
IbDExDH86	g27226.t1	441	50601	6.87	Chloroplast	33	4	9	46
IbDExDH87	g27844.t1	1391	153866	8.27	Chloroplast	82	14	37	133
IbDExDH88	g27961.t1	814	90792.9	9.1	Chloroplast	45	8	23	76
IbDExDH89	g28032.t1	469	52314	9.12	Nucleus	24	6	18	48
IbDExDH90	g28083.t1	336	38919.7	6.15	Chloroplast	21	2	6	29
IbDExDH91	g28099.t1	515	59162.9	5.25	Chloroplast	25	8	13	46
IbDExDH92	g28405.t1	834	94401	5.33	Chloroplast	46	12	24	82
IbDExDH93	g28601.t1	338	37894.9	8.97	Chloroplast	18	2	13	33
IbDExDH94	g28749.t1	1300	146900	8.35	Chloroplast	64	17	38	119
IbDExDH95	g28763.t1	575	64175.5	8.59	Chloroplast	25	4	17	46
IbDExDH96	g29600.t1	971	108763	9.17	Chloroplast	58	9	27	94
IbDExDH97	g30152.t1	2045	226582	5.32	Nucleus	149	25	60	234
IbDExDH98	g30465.t1	1921	213183	8.09	Chloroplast	158	15	53	226
IbDExDH99	g31388.t1	447	50351.5	8.36	Nucleus	31	3	14	48
IbDExDH100	g31441.t1	839	94246.9	6.31	Nucleus	53	8	30	91
IbDExDH101	g31677.t1	518	58757	9.45	Chloroplast	28	11	14	53
IbDExDH102	g32040.t1	849	94864.3	5.64	Nucleus	51	12	21	84
IbDExDH103	g32041.t1	1054	120177	7.13	Nucleus	61	18	27	106
IbDExDH104	g32603.t1	1387	156626	8.51	Chloroplast	90	19	43	152
IbDExDH105	g32755.t1	645	72333.1	6.16	Nucleus	42	4	17	63
IbDExDH106	g32765.t1	644	72270.5	8.83	Nucleus	36	5	21	62
IbDExDH107	g33136.t1	426	48138.1	6.02	Chloroplast	18	5	16	39
IbDExDH108	g33477.t1	400	44364.4	8.47	Cell membrane	22	10	19	51
IbDExDH109	g33908.t1	1927	216742	6.04	Nucleus	98	28	46	172
IbDExDH110	g34059.t1	897	101866	5.69	Nucleus	57	9	23	89
IbDExDH111	g34216.t1	757	85768.2	6.54	Chloroplast	33	8	12	53
IbDExDH112	g34330.t1	1393	158843	8.11	Chloroplast	55	21	29	105
IbDExDH113	g34403.t1	683	76749.1	6.71	Nucleus	45	9	18	72
IbDExDH114	g34498.t1	1301	143017	5.66	Nucleus	101	16	44	161
IbDExDH115	g34736.t1	449	51096.9	8.44	Chloroplast	19	5	13	37
IbDExDH116	g34972.t1	2176	241546	7.41	Nucleus	192	14	76	282
IbDExDH117	g35172.t1	989	113072	5.74	Nucleus	59	12	37	108
IbDExDH118	g35197.t1	549	62357.9	9.21	Nucleus	30	4	14	48
IbDExDH119	g35888.t1	889	100388	8.32	Nucleus	66	11	20	97
IbDExDH120	g36208.t1	485	55704.6	6.05	Chloroplast	32	5	12	49
IbDExDH121	g36348.t1	694	77635.6	5.72	Nucleus	24	7	18	49
IbDExDH122	g37996.t1	268	29810.3	5.17	Cell wall	14	6	15	35
IbDExDH123	g38051.t1	1964	217769	5.81	Nucleus	128	13	39	180
IbDExDH124	g38093.t1	660	72004.2	6.43	Nucleus	45	5	28	78
IbDExDH125	g38315.t1	1150	129784	5.67	Nucleus	74	8	25	107
IbDExDH126	g39030.t1	1010	114988	6.16	Chloroplast	62	14	36	112
IbDExDH127	g40619.t1	1288	148355	8.54	Chloroplast	73	29	35	137
IbDExDH128	g41101.t1	1084	120547	5.07	Nucleus	65	7	19	91
IbDExDH129	g41818.t1	533	61227	4.83	Nucleus	82	27	41	150
IbDExDH130	g42433.t1	1047	118214	8.33	Chloroplast	56	9	35	100
IbDExDH131	g42437.t1	2320	260099	6.22	Chloroplast	113	17	68	198
IbDExDH132	g42633.t1	1235	140132	6.06	Nucleus	80	22	27	129
IbDExDH133	g42634.t1	2644	301202	6.46	Nucleus	166	36	68	270
IbDExDH134	g42635.t1	2333	264938	6.5	Nucleus	158	26	45	229
IbDExDH135	g42637.t1	2377	270059	5.7	Nucleus	150	30	57	237
IbDExDH136	g43095.t1	1785	201758	7.56	Nucleus	108	30	51	189
IbDExDH137	g44288.t1	819	92818.9	5.87	Nucleus	56	9	27	92
IbDExDH138	g44289.t1	1415	159568	5.86	Nucleus	105	12	43	160
IbDExDH139	g44895.t1	1139	129296	6.72	Nucleus	56	13	29	98
IbDExDH140	g44985.t1	1115	126349	7.21	Chloroplast	65	14	41	120
IbDExDH141	g45220.t1	233	26064.1	7.63	Chloroplast	11	3	4	18
IbDExDH142	g45254.t1	474	52898.1	9.25	Nucleus	25	4	13	42
IbDExDH143	g45273.t1	408	44939.3	8.68	Cell membrane	23	3	11	37
IbDExDH144	g45318.t1	1242	140480	8.16	Chloroplast	67	14	41	122
IbDExDH145	g46574.t1	1523	169779	6.04	Nucleus	122	17	36	175
IbDExDH146	g46623.t1	846	95826.1	5.76	Cell membrane	46	8	27	81
IbDExDH147	g47086.t1	1785	201590	6.63	Nucleus	105	17	42	164
IbDExDH148	g47697.t1	1605	177241	5.62	Nucleus	127	15	39	181
IbDExDH149	g47717.t1	1152	130784	6.35	Chloroplast	61	24	33	118
IbDExDH150	g47871.t1	2671	294558	6.21	Nucleus	211	12	73	296
IbDExDH151	g47901.t1	1019	112122	9.1	plasma membrane	87	10	34	131
IbDExDH152	g48044.t1	562	63777.4	5.2	Nucleus	32	12	8	52
IbDExDH153	g48189.t1	533	58797.4	8.77	Nucleus	34	5	14	53
IbDExDH154	g49425.t1	576	63933.1	9.6	Cytoplasm	35	2	17	54
IbDExDH155	g49499.t1	1150	129331	6.2	Nucleus	85	8	37	130
IbDExDH156	g49827.t1	1072	121541	8.19	Nucleus	79	13	23	115
IbDExDH157	g50444.t1	223	24451.4	4.72	Nucleus	17	1	9	27
IbDExDH158	g50930.t1	1709	190466	6.22	Nucleus	138	15	35	188
IbDExDH159	g52141.t1	1517	172078	8.97	Chloroplast	73	17	51	141
IbDExDH160	g52153.t1	517	59426.8	6.06	Chloroplast	71	23	27	121
IbDExDH161	g53238.t1	810	92478.4	6.13	Chloroplast	35	17	16	68
IbDExDH162	g53252.t1	626	69236.1	5.86	Chloroplast	43	10	21	74
IbDExDH163	g53298.t1	1674	189311	8.06	Nucleus	98	19	48	165
IbDExDH164	g54272.t1	696	77470.2	8.61	Nucleus	42	6	13	61
IbDExDH165	g54831.t1	1272	141354	8.24	Nucleus	108	10	36	154
IbDExDH166	g55093.t1	2518	281386	8.45	Nucleus	191	14	75	280
IbDExDH167	g55685.t1	1102	124966	5.01	Nucleus	80	9	42	131
IbDExDH168	g55703.t1	1295	142655	8.61	Nucleus	89	15	44	148
IbDExDH169	g56237.t1	501	55700.6	4.39	Nucleus	36	4	8	48
IbDExDH170	g56752.t1	464	52401.8	4.97	Chloroplast	13	5	8	26
IbDExDH171	g56755.t1	321	36621.3	7.95	Chloroplast	24	3	10	37
IbDExDH172	g57205.t1	447	50783.2	8.22	Cytoplasm	12	3	15	30
IbDExDH173	g57381.t1	2177	243839	8.97	Nucleus	158	13	61	232
IbDExDH174	g57712.t1	770	86969.3	8.05	Chloroplast	42	11	29	82
IbDExDH175	g57844.t1	1374	155098	8.17	Nucleus	81	9	37	127
IbDExDH176	g58285.t1	919	101447	8.16	Nucleus	55	5	15	75
IbDExDH177	g58295.t1	996	110801	7.94	Nucleus	64	6	19	89
IbDExDH178	g58679.t1	1254	143013	8.9	Chloroplast	62	15	33	110
IbDExDH179	g59113.t1	343	37893	5.26	Extracell	19	6	7	32
IbDExDH180	g59201.t1	1311	144816	6.22	Nucleus	111	15	41	167
IbDExDH181	g59393.t1	956	108613	6.34	Chloroplast	61	12	15	88
IbDExDH182	g59695.t1	486	55977.8	8.84	Nucleus	24	5	13	42
IbDExDH183	g60005.t1	805	90680.2	6.03	Chloroplast	46	14	20	80
IbDExDH184	g60006.t1	843	95415.6	6.75	Nucleus	45	9	21	75
IbDExDH185	g60014.t1	604	67008.5	6.46	Chloroplast	38	7	17	62
IbDExDH186	g60808.t1	613	68481.7	5	Cell membrane	36	9	21	66
IbDExDH187	g61533.t1	941	105175	8.64	Nucleus	48	6	27	81
IbDExDH188	g62095.t1	407	45927.3	6.64	Nucleus	19	5	9	33
IbDExDH189	g62097.t1	204	22509.4	4.51	Cell membrane. Chloroplast	10	1	10	21
IbDExDH190	g63037.t1	1303	146691	6.81	Chloroplast	86	17	30	133
IbDExDH191	g63187.t1	1538	171933	8.35	Mitochondrion	101	14	37	152
IbDExDH192	g63344.t1	1973	217544	7.4	Mitochondrion	135	20	49	204
IbDExDH193	g64154.t1	162	18069.9	9.2	Nucleus	18	3	2	23
