# Supplementary material for: Genome-wide systematic survey and analysis of the RNA helicase gene family and their response to abiotic stress in sweetpotato
Source: BMC Plant Biol. 2024 Mar 16;24:193. doi: 10.1186/s12870-024-04824-z (PMC10944623; doi:10.1186/s12870-024-04824-z)
Supplement: Supplementary file 1 — Supplementary Material 1. [file 12870_2024_4824_MOESM1_ESM.zip › Supplementary data/Supplementary Table.2.xlsx]

## Sheet: Sheet1
Supplementary Table.2 Cis-elements associated with hormone and abiotic stress within the RNA helicase gene promoters.
Cis-elements associated with hormone and abiotic stress within the IbDEAD gene promoters.
Gene ID	Name	Sequence	Position of the cis-elements	Length of the cis-elements	Cis-elements associated with hormone or abiotic stress
g11623.t1	MBS	CAACTG	412	6	drought-inducibility element
g11623.t1	ABRE	ACGTG	973	5	abscisic acid responsiveness element
g11623.t1	chs-CMA1a	TTACTTAA	743	8	light responsive element
g11623.t1	TGA-element	AACGAC	317	6	auxin-responsive element
g11623.t1	TGA-element	AACGAC	760	6	auxin-responsive element
g11623.t1	GTGGC-motif	GATTCTGTGGC	1955	10	light responsive element
g11623.t1	G-box	TAACACGTAG	31	9	light responsive element
g11623.t1	G-box	TACGTG	972	6	light responsive element
g11623.t1	Box 4	ATTAAT	1622	6	light responsive element
g13672.t1	TCT-motif	TCTTAC	1503	6	light responsive element
g13672.t1	LTR	CCGAAA	1735	6	low-temperature responsiveness element
g13672.t1	GTGGC-motif	CATCGTGTGGC	1525	10	light responsive element
g13672.t1	GA-motif	ATAGATAA	594	8	light responsive element
g13672.t1	Box 4	ATTAAT	85	6	light responsive element
g13672.t1	G-box	CACGAC	173	6	light responsive element
g13672.t1	G-box	CCACGTAA	1496	8	light responsive element
g13672.t1	G-box	TACGTG	1497	6	light responsive element
g13672.t1	GT1-motif	GGTTAA	1084	6	light responsive element
g13672.t1	TCA-element	CCATCTTTTT	650	9	salicylic acid responsiveness element
g13672.t1	MBS	CAACTG	725	6	drought-inducibility element
g13672.t1	ABRE	ACGTG	1498	5	abscisic acid responsiveness element
g13672.t1	ABRE	AACCCGG	1760	7	abscisic acid responsiveness element
g13672.t1	MRE	AACCTAA	1883	7	light responsive element
g13672.t1	TGA-element	AACGAC	643	6	auxin-responsive element
g14002.t1	CGTCA-motif	CGTCA	118	5	MeJA-responsiveness element
g14002.t1	CGTCA-motif	CGTCA	810	5	MeJA-responsiveness element
g14002.t1	CGTCA-motif	CGTCA	1312	5	MeJA-responsiveness element
g14002.t1	GATA-motif	AAGGATAAGG	137	9	light responsive element
g14002.t1	TCT-motif	TCTTAC	1671	6	light responsive element
g14002.t1	TCT-motif	TCTTAC	1874	6	light responsive element
g14002.t1	I-box	cGATAAGGCG	139	9	light responsive element
g14002.t1	ATCT-motif	AATCTAATCC	1680	9	light responsive element
g14002.t1	G-box	CAGACGTGGCA	8	10	light responsive element
g14002.t1	TGACG-motif	TGACG	118	5	MeJA-responsiveness element
g14002.t1	TGACG-motif	TGACG	810	5	MeJA-responsiveness element
g14002.t1	TGACG-motif	TGACG	1312	5	MeJA-responsiveness element
g14508.t1	GT1-motif	GGTTAAT	123	7	light responsive element
g14508.t1	GT1-motif	GGTTAAT	1193	7	light responsive element
g14508.t1	GT1-motif	GGTTAA	1406	6	light responsive element
g14508.t1	Box 4	ATTAAT	162	6	light responsive element
g14508.t1	GATA-motif	GATAGGG	1938	7	light responsive element
g14508.t1	CGTCA-motif	CGTCA	1879	5	MeJA-responsiveness element
g14508.t1	Gap-box	CAAATGAA(A/G)A	370	9.5	light responsive element
g14508.t1	Gap-box	CAAATGAA(A/G)A	1394	9.5	light responsive element
g14508.t1	TGACG-motif	TGACG	1879	5	MeJA-responsiveness element
g14508.t1	G-Box	CACGTT	811	6	light responsive element
g14508.t1	TGA-element	AACGAC	1379	6	auxin-responsive element
g14508.t1	MBS	CAACTG	1035	6	drought-inducibility element
g14508.t1	ABRE	ACGTG	812	5	abscisic acid responsiveness element
g14559.t1	AT1-motif	AATTATTTTTTATT	447	13	light responsive element
g14559.t1	GT1-motif	GGTTAA	1086	6	light responsive element
g14559.t1	GT1-motif	GGTTAA	1412	6	light responsive element
g14559.t1	Box 4	ATTAAT	587	6	light responsive element
g14559.t1	Box 4	ATTAAT	1660	6	light responsive element
g14559.t1	Sp1	GGGCGG	958	6	light responsive element
g14559.t1	TCT-motif	TCTTAC	1514	6	light responsive element
g14559.t1	GATA-motif	GATAGGG	60	7	light responsive element
g14559.t1	GATA-motif	GATAGGG	1936	7	light responsive element
g14559.t1	CGTCA-motif	CGTCA	794	5	MeJA-responsiveness element
g14559.t1	CGTCA-motif	CGTCA	1877	5	MeJA-responsiveness element
g14559.t1	LTR	CCGAAA	1071	6	low-temperature responsiveness element
g14559.t1	GARE-motif	TCTGTTG	463	7	gibberellin-responsive element
g14559.t1	TGACG-motif	TGACG	794	5	MeJA-responsiveness element
g14559.t1	TGACG-motif	TGACG	1877	5	MeJA-responsiveness element
g14559.t1	MBS	CAACTG	696	6	drought-inducibility element
g14559.t1	TATC-box	TATCCCA	281	7	gibberellin-responsiveness element
g14562.t1	TGACG-motif	TGACG	963	5	MeJA-responsiveness element
g14562.t1	TGACG-motif	TGACG	1995	5	MeJA-responsiveness element
g14562.t1	MBS	CAACTG	865	6	drought-inducibility element
g14562.t1	TATC-box	TATCCCA	112	7	gibberellin-responsiveness element
g14562.t1	TATC-box	TATCCCA	455	7	gibberellin-responsiveness element
g14562.t1	Box 4	ATTAAT	325	6	light responsive element
g14562.t1	Box 4	ATTAAT	752	6	light responsive element
g14562.t1	Sp1	GGGCGG	1127	6	light responsive element
g14562.t1	AT1-motif	AATTATTTTTTATT	612	13	light responsive element
g14562.t1	CGTCA-motif	CGTCA	963	5	MeJA-responsiveness element
g14562.t1	CGTCA-motif	CGTCA	1995	5	MeJA-responsiveness element
g14562.t1	TCT-motif	TCTTAC	89	6	light responsive element
g14562.t1	GARE-motif	TCTGTTG	628	7	gibberellin-responsive element
g14562.t1	LTR	CCGAAA	1231	6	low-temperature responsiveness element
g14562.t1	ATCT-motif	AATCTAATCC	404	9	light responsive element
g14562.t1	P-box	CCTTTTG	194	7	gibberellin-responsive element
g16036.t1	ABRE	ACGTG	368	5	abscisic acid responsiveness element
g16036.t1	ABRE	ACGTG	725	5	abscisic acid responsiveness element
g16036.t1	ABRE	CACGTG	1242	6	abscisic acid responsiveness element
g16036.t1	ABRE	ACGTG	1243	5	abscisic acid responsiveness element
g16036.t1	TCA-element	CCATCTTTTT	1098	9	salicylic acid responsiveness element
g16036.t1	chs-CMA1a	TTACTTAA	1628	8	light responsive element
g16036.t1	TGACG-motif	TGACG	727	5	MeJA-responsiveness element
g16036.t1	TGACG-motif	TGACG	779	5	MeJA-responsiveness element
g16036.t1	G-Box	CACGTG	1242	6	light responsive element
g16036.t1	CGTCA-motif	CGTCA	727	5	MeJA-responsiveness element
g16036.t1	CGTCA-motif	CGTCA	779	5	MeJA-responsiveness element
g16036.t1	AE-box	AGAAACTT	15	8	light responsive element
g16036.t1	LTR	CCGAAA	1431	6	low-temperature responsiveness element
g16036.t1	LTR	CCGAAA	1539	6	low-temperature responsiveness element
g16036.t1	P-box	CCTTTTG	315	7	gibberellin-responsive element
g16036.t1	GT1-motif	GGTTAA	928	6	light responsive element
g16036.t1	Sp1	GGGCGG	1903	6	light responsive element
g16036.t1	Sp1	GGGCGG	1978	6	light responsive element
g16036.t1	Box 4	ATTAAT	1598	6	light responsive element
g16036.t1	G-box	TACGTG	367	6	light responsive element
g16036.t1	G-box	CACGTC	725	6	light responsive element
g16036.t1	G-box	ACACGTGT	1241	8	light responsive element
g16036.t1	G-box	CACGTG	1242	6	light responsive element
g16045.t1	P-box	CCTTTTG	300	7	gibberellin-responsive element
g16045.t1	CGTCA-motif	CGTCA	449	5	MeJA-responsiveness element
g16045.t1	AE-box	AGAAACAA	498	8	light responsive element
g16045.t1	AE-box	AGAAACTT	1673	8	light responsive element
g16045.t1	TCT-motif	TCTTAC	470	6	light responsive element
g16045.t1	TCT-motif	TCTTAC	575	6	light responsive element
g16045.t1	TCT-motif	TCTTAC	829	6	light responsive element
g16045.t1	G-box	CCACGTAA	1871	8	light responsive element
g16045.t1	G-box	TACGTG	1872	6	light responsive element
g16045.t1	GT1-motif	GGTTAA	366	6	light responsive element
g16045.t1	GT1-motif	GGTTAAT	601	7	light responsive element
g16045.t1	GTGGC-motif	GATTCTGTGGC	227	10	light responsive element
g16045.t1	TCCC-motif	TCTCCCT	860	7	light responsive element
g16045.t1	ABRE	ACGTG	1467	5	abscisic acid responsiveness element
g16045.t1	ABRE	ACGTG	1873	5	abscisic acid responsiveness element
g16045.t1	MBS	CAACTG	893	6	drought-inducibility element
g16045.t1	chs-CMA2a	TCACTTGA	820	8	light responsive element
g16045.t1	MRE	AACCTAA	368	7	light responsive element
g16045.t1	G-Box	CACGTT	1467	6	light responsive element
g16045.t1	TGACG-motif	TGACG	449	5	MeJA-responsiveness element
g17163.t1	Box 4	ATTAAT	35	6	light responsive element
g17163.t1	Box 4	ATTAAT	538	6	light responsive element
g17163.t1	Box 4	ATTAAT	1222	6	light responsive element
g17163.t1	Box 4	ATTAAT	1782	6	light responsive element
g17163.t1	G-box	CACGTG	557	6	light responsive element
g17163.t1	G-box	CACGTG	612	6	light responsive element
g17163.t1	LAMP-element	CTTTATCA	444	8	light responsive element
g17163.t1	CGTCA-motif	CGTCA	917	5	MeJA-responsiveness element
g17163.t1	LTR	CCGAAA	1315	6	low-temperature responsiveness element
g17163.t1	TGACG-motif	TGACG	917	5	MeJA-responsiveness element
g17163.t1	G-Box	CACGTG	557	6	light responsive element
g17163.t1	G-Box	CACGTG	612	6	light responsive element
g17163.t1	TGA-element	AACGAC	619	6	auxin-responsive element
g17163.t1	ABRE	CACGTG	557	6	abscisic acid responsiveness element
g17163.t1	ABRE	ACGTG	558	5	abscisic acid responsiveness element
g17163.t1	ABRE	CACGTG	612	6	abscisic acid responsiveness element
g17163.t1	ABRE	ACGTG	613	5	abscisic acid responsiveness element
g17163.t1	ABRE	TACGGTC	1052	7	abscisic acid responsiveness element
g17163.t1	MBS	CAACTG	1911	6	drought-inducibility element
g17557.t1	I-box	gGATAAGGTG	1648	9	light responsive element
g17557.t1	Box 4	ATTAAT	1267	6	light responsive element
g17557.t1	G-box	TAAACGTG	119	8	light responsive element
g17557.t1	G-box	CACGTG	1077	6	light responsive element
g17557.t1	ABRE	ACGTG	119	5	abscisic acid responsiveness element
g17557.t1	ABRE	GACACGTGGC	651	9	abscisic acid responsiveness element
g17557.t1	ABRE	CACGTG	1077	6	abscisic acid responsiveness element
g17557.t1	ABRE	ACGTG	1078	5	abscisic acid responsiveness element
g17557.t1	MBS	CAACTG	1085	6	drought-inducibility element
g17557.t1	MBS	CAACTG	1465	6	drought-inducibility element
g17557.t1	G-Box	CACGTT	119	6	light responsive element
g17557.t1	G-Box	CACGTG	1077	6	light responsive element
g17557.t1	TGA-element	AACGAC	1037	6	auxin-responsive element
g18416.t1	G-box	CACGTC	1800	6	light responsive element
g18416.t1	Sp1	GGGCGG	1845	6	light responsive element
g18416.t1	Box 4	ATTAAT	227	6	light responsive element
g18416.t1	Box 4	ATTAAT	480	6	light responsive element
g18416.t1	GT1-motif	GGTTAA	270	6	light responsive element
g18416.t1	CGTCA-motif	CGTCA	1531	5	MeJA-responsiveness element
g18416.t1	CGTCA-motif	CGTCA	1610	5	MeJA-responsiveness element
g18416.t1	TGA-element	AACGAC	1793	6	auxin-responsive element
g18416.t1	TGACG-motif	TGACG	1531	5	MeJA-responsiveness element
g18416.t1	TGACG-motif	TGACG	1610	5	MeJA-responsiveness element
g18416.t1	G-Box	CACGTT	922	6	light responsive element
g18416.t1	G-Box	CACGTT	932	6	light responsive element
g18416.t1	G-Box	CACGTT	978	6	light responsive element
g18416.t1	MRE	AACCTAA	272	7	light responsive element
g18416.t1	ABRE	ACGTG	922	5	abscisic acid responsiveness element
g18416.t1	ABRE	ACGTG	933	5	abscisic acid responsiveness element
g18416.t1	ABRE	ACGTG	978	5	abscisic acid responsiveness element
g18416.t1	ABRE	ACGTG	1800	5	abscisic acid responsiveness element
g19098.t1	TGA-element	AACGAC	1896	6	auxin-responsive element
g19098.t1	TGACG-motif	TGACG	832	5	MeJA-responsiveness element
g19098.t1	TGACG-motif	TGACG	1711	5	MeJA-responsiveness element
g19098.t1	G-Box	CACGTT	170	6	light responsive element
g19098.t1	G-Box	CACGTT	214	6	light responsive element
g19098.t1	ABRE	ACGTG	170	5	abscisic acid responsiveness element
g19098.t1	ABRE	ACGTG	214	5	abscisic acid responsiveness element
g19098.t1	ABRE	ACGTG	1903	5	abscisic acid responsiveness element
g19098.t1	G-box	CACGAC	959	6	light responsive element
g19098.t1	G-box	CACGTC	1903	6	light responsive element
g19098.t1	Sp1	GGGCGG	1948	6	light responsive element
g19098.t1	LTR	CCGAAA	1584	6	low-temperature responsiveness element
g19098.t1	I-box	GATAAGGGT	1101	9	light responsive element
g19098.t1	I-box	ccttatcct	1103	9	light responsive element
g19098.t1	GATA-motif	AAGATAAGATT	1084	10	light responsive element
g19098.t1	GATA-motif	AAGGATAAGG	1103	9	light responsive element
g19098.t1	CGTCA-motif	CGTCA	832	5	MeJA-responsiveness element
g19098.t1	CGTCA-motif	CGTCA	1711	5	MeJA-responsiveness element
g21353.t1	TGACG-motif	TGACG	543	5	MeJA-responsiveness element
g21353.t1	G-Box	CACGTT	520	6	light responsive element
g21353.t1	TGA-element	AACGAC	677	6	auxin-responsive element
g21353.t1	TGA-element	AACGAC	730	6	auxin-responsive element
g21353.t1	ABRE	ACGTG	520	5	abscisic acid responsiveness element
g21353.t1	ABRE	ACGTG	1796	5	abscisic acid responsiveness element
g21353.t1	MBS	CAACTG	359	6	drought-inducibility element
g21353.t1	G-box	CACGTC	1796	6	light responsive element
g21353.t1	Box 4	ATTAAT	13	6	light responsive element
g21353.t1	GT1-motif	GGTTAA	1629	6	light responsive element
g21353.t1	LAMP-element	CTTTATCA	1900	8	light responsive element
g21353.t1	CGTCA-motif	CGTCA	543	5	MeJA-responsiveness element
g21353.t1	LTR	CCGAAA	425	6	low-temperature responsiveness element
g21391.t1	CGTCA-motif	CGTCA	367	5	MeJA-responsiveness element
g21391.t1	LTR	CCGAAA	249	6	low-temperature responsiveness element
g21391.t1	TCCC-motif	TCTCCCT	1853	7	light responsive element
g21391.t1	GT1-motif	GGTTAA	1440	6	light responsive element
g21391.t1	G-box	CACGTC	1617	6	light responsive element
g21391.t1	MBS	CAACTG	183	6	drought-inducibility element
g21391.t1	ABRE	ACGTG	1617	5	abscisic acid responsiveness element
g21391.t1	TGACG-motif	TGACG	367	5	MeJA-responsiveness element
g21391.t1	TGA-element	AACGAC	501	6	auxin-responsive element
g21391.t1	TGA-element	AACGAC	562	6	auxin-responsive element
g21530.t1	ABRE	TACGGTC	554	7	abscisic acid responsiveness element
g21530.t1	ABRE	ACGTG	564	5	abscisic acid responsiveness element
g21530.t1	TGACG-motif	TGACG	566	5	MeJA-responsiveness element
g21530.t1	ATC-motif	TGCTATCCA	1796	9	light responsive element
g21530.t1	TGA-element	AACGAC	741	6	auxin-responsive element
g21530.t1	CGTCA-motif	CGTCA	566	5	MeJA-responsiveness element
g21530.t1	GATA-motif	GATAGGG	1541	7	light responsive element
g21530.t1	GATA-motif	AAGGATAAGG	1644	9	light responsive element
g21530.t1	TCT-motif	TCTTAC	398	6	light responsive element
g21530.t1	P-box	CCTTTTG	1658	7	gibberellin-responsive element
g21530.t1	LTR	CCGAAA	839	6	low-temperature responsiveness element
g21530.t1	I-box	gGATAAGGTG	364	9	light responsive element
g21530.t1	I-box	gGATAAGGTG	1506	9	light responsive element
g21530.t1	I-box	gGATAAGGTG	1540	9	light responsive element
g21530.t1	TCCC-motif	TCTCCCT	878	7	light responsive element
g21530.t1	G-box	CACGTC	564	6	light responsive element
g21530.t1	Box 4	ATTAAT	206	6	light responsive element
g21530.t1	Box 4	ATTAAT	319	6	light responsive element
g21530.t1	Box 4	ATTAAT	497	6	light responsive element
g21530.t1	GT1-motif	GGTTAA	419	6	light responsive element
g23055.t1	TCCC-motif	TCTCCCT	1102	7	light responsive element
g23055.t1	Box 4	ATTAAT	993	6	light responsive element
g23055.t1	G-box	CACGTC	608	6	light responsive element
g23055.t1	GT1-motif	GGTTAA	1199	6	light responsive element
g23055.t1	GT1-motif	GGTTAA	1226	6	light responsive element
g23055.t1	AE-box	AGAAACTT	1095	8	light responsive element
g23055.t1	LTR	CCGAAA	1629	6	low-temperature responsiveness element
g23055.t1	LTR	CCGAAA	1852	6	low-temperature responsiveness element
g23055.t1	I-box	GATAAGGGT	1949	9	light responsive element
g23055.t1	MRE	AACCTAA	1527	7	light responsive element
g23055.t1	ABRE	ACGTG	608	5	abscisic acid responsiveness element
g23055.t1	MBS	CAACTG	161	6	drought-inducibility element
g23762.t1	TCA-element	CCATCTTTTT	713	9	salicylic acid responsiveness element
g23762.t1	MBS	CAACTG	1936	6	drought-inducibility element
g23762.t1	MBS	CAACTG	1975	6	drought-inducibility element
g23762.t1	TCT-motif	TCTTAC	1757	6	light responsive element
g23762.t1	ACE	CTAACGTATT	1771	9	light responsive element
g23762.t1	Box 4	ATTAAT	835	6	light responsive element
g23762.t1	G-box	CACGAC	587	6	light responsive element
g23762.t1	TGA-element	AACGAC	1350	6	auxin-responsive element
g25011.t1	TGACG-motif	TGACG	1191	5	MeJA-responsiveness element
g25011.t1	TGACG-motif	TGACG	1713	5	MeJA-responsiveness element
g25011.t1	ABRE	ACGTG	1715	5	abscisic acid responsiveness element
g25011.t1	Box 4	ATTAAT	41	6	light responsive element
g25011.t1	Box 4	ATTAAT	474	6	light responsive element
g25011.t1	Box 4	ATTAAT	711	6	light responsive element
g25011.t1	Box 4	ATTAAT	1764	6	light responsive element
g25011.t1	G-box	CACGTC	1714	6	light responsive element
g25011.t1	CGTCA-motif	CGTCA	1191	5	MeJA-responsiveness element
g25011.t1	CGTCA-motif	CGTCA	1713	5	MeJA-responsiveness element
g25011.t1	TCT-motif	TCTTAC	1242	6	light responsive element
g25011.t1	P-box	CCTTTTG	346	7	gibberellin-responsive element
g25011.t1	P-box	CCTTTTG	1816	7	gibberellin-responsive element
g25011.t1	GARE-motif	TCTGTTG	1475	7	gibberellin-responsive element
g25200.t1	TCA-element	CCATCTTTTT	149	9	salicylic acid responsiveness element
g25200.t1	TCA-element	CCATCTTTTT	1739	9	salicylic acid responsiveness element
g25200.t1	GATA-motif	GATAGGA	869	7	light responsive element
g25200.t1	TCT-motif	TCTTAC	1473	6	light responsive element
g25200.t1	I-box	GTATAAGGCC	1859	9	light responsive element
g25200.t1	TCCC-motif	TCTCCCT	239	7	light responsive element
g25200.t1	GA-motif	ATAGATAA	1337	8	light responsive element
g25200.t1	ACE	CTAACGTATT	728	9	light responsive element
g25200.t1	ACE	CTAACGTATT	1144	9	light responsive element
g25200.t1	Box 4	ATTAAT	860	6	light responsive element
g25200.t1	Box 4	ATTAAT	1580	6	light responsive element
g25755.t1	TGACG-motif	TGACG	1696	5	MeJA-responsiveness element
g25755.t1	ABRE	ACGTG	1704	5	abscisic acid responsiveness element
g25755.t1	TCA-element	TCAGAAGAGG	752	9	salicylic acid responsiveness element
g25755.t1	TCA-element	CCATCTTTTT	1526	9	salicylic acid responsiveness element
g25755.t1	Box 4	ATTAAT	784	6	light responsive element
g25755.t1	Box 4	ATTAAT	1226	6	light responsive element
g25755.t1	Box 4	ATTAAT	1237	6	light responsive element
g25755.t1	G-box	CACGAC	545	6	light responsive element
g25755.t1	G-box	CACGTC	1703	6	light responsive element
g25755.t1	CGTCA-motif	CGTCA	1696	5	MeJA-responsiveness element
g25755.t1	TCT-motif	TCTTAC	1359	6	light responsive element
g25755.t1	ATCT-motif	AATCTAATCC	236	10	light responsive element
g25820.t1	Box 4	ATTAAT	702	6	light responsive element
g25820.t1	Box 4	ATTAAT	1074	6	light responsive element
g25820.t1	G-box	TACGTG	405	6	light responsive element
g25820.t1	G-box	CACGTC	825	6	light responsive element
g25820.t1	G-box	TACGTG	977	6	light responsive element
g25820.t1	G-box	TACGTG	1440	6	light responsive element
g25820.t1	GT1-motif	GGTTAA	967	6	light responsive element
g25820.t1	GT1-motif	GGTTAA	1033	6	light responsive element
g25820.t1	GT1-motif	GGTTAA	1557	6	light responsive element
g25820.t1	TCCC-motif	TCTCCCT	1190	7	light responsive element
g25820.t1	TCCC-motif	TCTCCCT	1335	7	light responsive element
g25820.t1	GA-motif	ATAGATAA	935	8	light responsive element
g25820.t1	ATCT-motif	AATCTAATCC	338	9	light responsive element
g25820.t1	LTR	CCGAAA	1529	6	low-temperature responsiveness element
g25820.t1	TCT-motif	TCTTAC	683	6	light responsive element
g25820.t1	CGTCA-motif	CGTCA	827	5	MeJA-responsiveness element
g25820.t1	TGA-element	AACGAC	452	6	auxin-responsive element
g25820.t1	TGACG-motif	TGACG	827	5	MeJA-responsiveness element
g25820.t1	chs-CMA1a	TTACTTAA	969	8	light responsive element
g25820.t1	TCA-element	CCATCTTTTT	1376	9	salicylic acid responsiveness element
g25820.t1	ABRE	ACGTG	406	5	abscisic acid responsiveness element
g25820.t1	ABRE	ACGTG	825	5	abscisic acid responsiveness element
g25820.t1	ABRE	ACGTG	978	5	abscisic acid responsiveness element
g25820.t1	ABRE	ACGTG	1440	5	abscisic acid responsiveness element
g25922.t1	TCCC-motif	TCTCCCT	80	7	light responsive element
g25922.t1	GT1-motif	GGTTAA	476	6	light responsive element
g25922.t1	Sp1	GGGCGG	1860	6	light responsive element
g25922.t1	Box 4	ATTAAT	358	6	light responsive element
g25922.t1	Box 4	ATTAAT	375	6	light responsive element
g25922.t1	Box 4	ATTAAT	411	6	light responsive element
g25922.t1	Box 4	ATTAAT	1136	6	light responsive element
g25922.t1	TCT-motif	TCTTAC	489	6	light responsive element
g25922.t1	TCT-motif	TCTTAC	767	6	light responsive element
g25922.t1	MBS	CAACTG	1715	6	drought-inducibility element
g2626.t1	AE-box	AGAAACTT	1897	8	light responsive element
g2626.t1	CGTCA-motif	CGTCA	1465	5	MeJA-responsiveness element
g2626.t1	CGTCA-motif	CGTCA	1511	5	MeJA-responsiveness element
g2626.t1	CGTCA-motif	CGTCA	1599	5	MeJA-responsiveness element
g2626.t1	CGTCA-motif	CGTCA	1708	5	MeJA-responsiveness element
g2626.t1	TCCC-motif	TCTCCCT	1126	7	light responsive element
g2626.t1	Box 4	ATTAAT	1823	6	light responsive element
g2626.t1	MBS	CAACTG	1084	6	drought-inducibility element
g2626.t1	TGACG-motif	TGACG	1465	5	MeJA-responsiveness element
g2626.t1	TGACG-motif	TGACG	1511	5	MeJA-responsiveness element
g2626.t1	TGACG-motif	TGACG	1599	5	MeJA-responsiveness element
g2626.t1	TGACG-motif	TGACG	1708	5	MeJA-responsiveness element
g2626.t1	TCT-motif	TCTTAC	729	6	light responsive element
g2626.t1	GARE-motif	TCTGTTG	127	7	gibberellin-responsive element
g2626.t1	GARE-motif	TCTGTTG	296	7	gibberellin-responsive element
g2626.t1	I-box	cCATATCCAAT	1169	10	light responsive element
g2626.t1	G-box	CACGTG	1292	6	light responsive element
g2626.t1	G-box	CACGAC	1642	6	light responsive element
g2626.t1	GT1-motif	GGTTAA	1285	6	light responsive element
g2626.t1	GT1-motif	GGTTAA	1287	6	light responsive element
g2626.t1	ABRE	ACGTG	1001	5	abscisic acid responsiveness element
g2626.t1	ABRE	CACGTG	1292	6	abscisic acid responsiveness element
g2626.t1	ABRE	ACGTG	1293	5	abscisic acid responsiveness element
g2626.t1	chs-CMA1a	TTACTTAA	1928	8	light responsive element
g2626.t1	G-Box	CACGTT	1000	6	light responsive element
g2626.t1	G-Box	CACGTG	1292	6	light responsive element
g2626.t1	chs-CMA2a	TCACTTGA	353	8	light responsive element
g30174.t1	MRE	AACCTAA	1661	7	light responsive element
g30174.t1	G-Box	CACGTT	1438	6	light responsive element
g30174.t1	TCA-element	CCATCTTTTT	29	9	salicylic acid responsiveness element
g30174.t1	TCA-element	CCATCTTTTT	66	10	salicylic acid responsiveness element
g30174.t1	ABRE	ACGTG	1439	5	abscisic acid responsiveness element
g30174.t1	MBS	CAACTG	1057	6	drought-inducibility element
g30174.t1	TATC-box	TATCCCA	425	7	gibberellin-responsiveness element
g30174.t1	Box 4	ATTAAT	918	6	light responsive element
g30174.t1	Box 4	ATTAAT	951	6	light responsive element
g30174.t1	Sp1	GGGCGG	309	6	light responsive element
g30174.t1	LTR	CCGAAA	128	6	low-temperature responsiveness element
g30174.t1	LTR	CCGAAA	764	6	low-temperature responsiveness element
g30174.t1	Gap-box	CAAATGAA(A/G)A	487	9.5	light responsive element
g30174.t1	TCT-motif	TCTTAC	273	6	light responsive element
g30364.t1	ABRE	TACGGTC	232	7	abscisic acid responsiveness element
g30364.t1	TGA-element	AACGAC	1774	6	auxin-responsive element
g30364.t1	TCT-motif	TCTTAC	256	6	light responsive element
g30364.t1	TCT-motif	TCTTAC	1286	6	light responsive element
g30364.t1	TCT-motif	TCTTAC	1502	6	light responsive element
g30364.t1	GATA-motif	AAGGATAAGG	467	10	light responsive element
g30364.t1	LTR	CCGAAA	1863	6	low-temperature responsiveness element
g30364.t1	I-box	ccttatcct	468	9	light responsive element
g30364.t1	I-box	gGATAAGGTG	469	10	light responsive element
g30364.t1	I-box	cCATATCCAAT	1480	10	light responsive element
g30364.t1	Box 4	ATTAAT	799	6	light responsive element
g30364.t1	Box 4	ATTAAT	1313	6	light responsive element
g30364.t1	Box 4	ATTAAT	1423	6	light responsive element
g31503.t1	Box 4	ATTAAT	1162	6	light responsive element
g31503.t1	Box 4	ATTAAT	1166	6	light responsive element
g31503.t1	Box 4	ATTAAT	1269	6	light responsive element
g31503.t1	Sp1	GGGCGG	1578	6	light responsive element
g31503.t1	Sp1	GGGCGG	1750	6	light responsive element
g31503.t1	G-box	CACGAC	1466	6	light responsive element
g31503.t1	G-box	ACACGTG(G/t)CACC	1626	10.5	light responsive element
g31503.t1	LTR	CCGAAA	634	6	low-temperature responsiveness element
g31503.t1	LTR	CCGAAA	1371	6	low-temperature responsiveness element
g31503.t1	TCT-motif	TCTTAC	267	6	light responsive element
g31503.t1	CGTCA-motif	CGTCA	318	5	MeJA-responsiveness element
g31503.t1	CGTCA-motif	CGTCA	750	5	MeJA-responsiveness element
g31503.t1	TGACG-motif	TGACG	318	5	MeJA-responsiveness element
g31503.t1	TGACG-motif	TGACG	750	5	MeJA-responsiveness element
g31503.t1	TATC-box	TATCCCA	132	7	gibberellin-responsiveness element
g330.t1	ABRE	ACGTG	1179	5	abscisic acid responsiveness element
g330.t1	ABRE	AACCCGG	1416	7	abscisic acid responsiveness element
g330.t1	MBS	CAACTG	7	6	drought-inducibility element
g330.t1	MRE	AACCTAA	1394	7	light responsive element
g330.t1	MRE	AACCTAA	1402	7	light responsive element
g330.t1	TGACG-motif	TGACG	1190	5	MeJA-responsiveness element
g330.t1	TGACG-motif	TGACG	1429	5	MeJA-responsiveness element
g330.t1	GATA-motif	GATAGGA	238	7	light responsive element
g330.t1	CGTCA-motif	CGTCA	1190	5	MeJA-responsiveness element
g330.t1	CGTCA-motif	CGTCA	1429	5	MeJA-responsiveness element
g330.t1	AE-box	AGAAACAA	1871	8	light responsive element
g330.t1	GARE-motif	TCTGTTG	554	7	gibberellin-responsive element
g330.t1	GARE-motif	TCTGTTG	761	7	gibberellin-responsive element
g330.t1	ATCT-motif	AATCTAATCC	959	9	light responsive element
g330.t1	P-box	CCTTTTG	1656	7	gibberellin-responsive element
g330.t1	Box 4	ATTAAT	1336	6	light responsive element
g330.t1	G-box	TACGTG	1179	6	light responsive element
g330.t1	GT1-motif	GGTTAAT	1010	7	light responsive element
g330.t1	GT1-motif	GGTTAA	1011	6	light responsive element
g330.t1	GT1-motif	GGTTAAT	1405	7	light responsive element
g330.t1	GT1-motif	GGTTAA	1414	6	light responsive element
g38180.t1	TGA-element	AACGAC	607	6	auxin-responsive element
g38180.t1	TGA-element	AACGAC	1101	6	auxin-responsive element
g38180.t1	TGA-element	AACGAC	1199	6	auxin-responsive element
g38180.t1	TGACG-motif	TGACG	742	5	MeJA-responsiveness element
g38180.t1	TGACG-motif	TGACG	991	5	MeJA-responsiveness element
g38180.t1	ABRE	ACGTG	604	5	abscisic acid responsiveness element
g38180.t1	ABRE	ACGTG	876	5	abscisic acid responsiveness element
g38180.t1	AT1-motif	AATTATTTTTTATT	139	13	light responsive element
g38180.t1	GT1-motif	GGTTAAT	1428	7	light responsive element
g38180.t1	Box 4	ATTAAT	1340	6	light responsive element
g38180.t1	Box 4	ATTAAT	1566	6	light responsive element
g38180.t1	Sp1	GGGCGG	253	6	light responsive element
g38180.t1	Sp1	GGGCGG	264	6	light responsive element
g38180.t1	Sp1	GGGCGG	290	6	light responsive element
g38180.t1	Sp1	GGGCGG	303	6	light responsive element
g38180.t1	Sp1	GGGCGG	323	6	light responsive element
g38180.t1	Sp1	GGGCGG	327	6	light responsive element
g38180.t1	Sp1	GGGCGG	355	6	light responsive element
g38180.t1	Sp1	GGGCGG	430	6	light responsive element
g38180.t1	Sp1	GGGCGG	1071	6	light responsive element
g38180.t1	G-box	CACGTC	604	6	light responsive element
g38180.t1	G-box	CACGTC	876	6	light responsive element
g38180.t1	AE-box	AGAAACAA	619	8	light responsive element
g38180.t1	CGTCA-motif	CGTCA	742	5	MeJA-responsiveness element
g38180.t1	CGTCA-motif	CGTCA	991	5	MeJA-responsiveness element
g3868.t1	TCA-element	CCATCTTTTT	1422	9	salicylic acid responsiveness element
g3868.t1	ABRE	ACGTG	694	5	abscisic acid responsiveness element
g3868.t1	G-box	TACGTG	694	6	light responsive element
g3868.t1	Box 4	ATTAAT	93	6	light responsive element
g3868.t1	Box 4	ATTAAT	521	6	light responsive element
g3868.t1	Box 4	ATTAAT	532	6	light responsive element
g3868.t1	Box 4	ATTAAT	776	6	light responsive element
g3868.t1	Box 4	ATTAAT	780	6	light responsive element
g3868.t1	Box 4	ATTAAT	786	6	light responsive element
g3868.t1	Box 4	ATTAAT	792	6	light responsive element
g3868.t1	Box 4	ATTAAT	1547	6	light responsive element
g3868.t1	Box 4	ATTAAT	1634	6	light responsive element
g3868.t1	Box 4	ATTAAT	1806	6	light responsive element
g3868.t1	GTGGC-motif	CAGCGTGTGGC	240	10	light responsive element
g3868.t1	ATCT-motif	AATCTAATCC	1430	9	light responsive element
g3868.t1	GATA-motif	AAGATAAGATT	1388	10	light responsive element
g3868.t1	TCT-motif	TCTTAC	567	6	light responsive element
g40735.t1	Box 4	ATTAAT	3	6	light responsive element
g40735.t1	Box 4	ATTAAT	154	6	light responsive element
g40735.t1	Box 4	ATTAAT	1545	6	light responsive element
g40735.t1	Box 4	ATTAAT	1609	6	light responsive element
g40735.t1	Sp1	GGGCGG	1177	6	light responsive element
g40735.t1	CGTCA-motif	CGTCA	393	5	MeJA-responsiveness element
g40735.t1	TGACG-motif	TGACG	393	5	MeJA-responsiveness element
g40735.t1	chs-CMA1a	TTACTTAA	193	8	light responsive element
g42189.t1	TCA-element	CCATCTTTTT	860	9	salicylic acid responsiveness element
g42189.t1	TCA-element	CCATCTTTTT	1920	9	salicylic acid responsiveness element
g42189.t1	ABRE	ACGTG	540	5	abscisic acid responsiveness element
g42189.t1	MBS	CAACTG	936	6	drought-inducibility element
g42189.t1	TGACG-motif	TGACG	1662	5	MeJA-responsiveness element
g42189.t1	TCT-motif	TCTTAC	1189	6	light responsive element
g42189.t1	CGTCA-motif	CGTCA	1662	5	MeJA-responsiveness element
g42189.t1	I-box	cCATATCCAAT	643	10	light responsive element
g42189.t1	LTR	CCGAAA	12	6	low-temperature responsiveness element
g42189.t1	LTR	CCGAAA	47	6	low-temperature responsiveness element
g42189.t1	G-box	CACGTC	539	6	light responsive element
g42189.t1	Box 4	ATTAAT	1138	6	light responsive element
g42189.t1	Box 4	ATTAAT	1163	6	light responsive element
g42189.t1	GT1-motif	GGTTAA	58	6	light responsive element
g42296.t1	ABRE	ACGTG	256	5	abscisic acid responsiveness element
g42296.t1	ABRE	TACGGTC	1095	7	abscisic acid responsiveness element
g42296.t1	TCCC-motif	TCTCCCT	812	7	light responsive element
g42296.t1	GT1-motif	GGTTAA	60	6	light responsive element
g42296.t1	GT1-motif	GGTTAA	698	6	light responsive element
g42296.t1	Box 4	ATTAAT	78	6	light responsive element
g42296.t1	Box 4	ATTAAT	543	6	light responsive element
g42296.t1	G-box	TACGTG	256	6	light responsive element
g42296.t1	TCT-motif	TCTTAC	135	6	light responsive element
g42296.t1	GATA-motif	GATAGGA	1085	7	light responsive element
g42296.t1	GATA-motif	AAGGATAAGG	1905	9	light responsive element
g42411.t1	TATC-box	TATCCCA	560	7	gibberellin-responsiveness element
g42411.t1	ABRE	ACGTG	502	5	abscisic acid responsiveness element
g42411.t1	ABRE	ACGTG	1500	5	abscisic acid responsiveness element
g42411.t1	ABRE	ACGTG	1873	5	abscisic acid responsiveness element
g42411.t1	MBS	CAACTG	437	6	drought-inducibility element
g42411.t1	MBS	CAACTG	899	6	drought-inducibility element
g42411.t1	MBS	CAACTG	1004	6	drought-inducibility element
g42411.t1	TGACG-motif	TGACG	204	5	MeJA-responsiveness element
g42411.t1	TGACG-motif	TGACG	1498	5	MeJA-responsiveness element
g42411.t1	G-Box	CACGTT	502	6	light responsive element
g42411.t1	G-Box	CACGTT	1872	6	light responsive element
g42411.t1	MRE	AACCTAA	1849	7	light responsive element
g42411.t1	GATA-motif	AAGGATAAGG	408	9	light responsive element
g42411.t1	GATA-motif	GATAGGG	618	7	light responsive element
g42411.t1	GATA-motif	AAGGATAAGG	1943	9	light responsive element
g42411.t1	CGTCA-motif	CGTCA	204	5	MeJA-responsiveness element
g42411.t1	CGTCA-motif	CGTCA	1498	5	MeJA-responsiveness element
g42411.t1	ATCT-motif	AATCTAATCC	764	9	light responsive element
g42411.t1	LTR	CCGAAA	519	6	low-temperature responsiveness element
g42411.t1	LTR	CCGAAA	1385	6	low-temperature responsiveness element
g42411.t1	GA-motif	ATAGATAA	1545	8	light responsive element
g42411.t1	GT1-motif	GGTTAA	674	6	light responsive element
g42411.t1	GT1-motif	GGTTAA	904	6	light responsive element
g42411.t1	GT1-motif	GGTTAA	1048	6	light responsive element
g42411.t1	GT1-motif	GGTTAAT	1351	7	light responsive element
g42411.t1	G-box	CACGTC	1499	6	light responsive element
g42537.t1	ABRE	ACGTG	264	5	abscisic acid responsiveness element
g42537.t1	MRE	AACCTAA	634	7	light responsive element
g42537.t1	TGACG-motif	TGACG	262	5	MeJA-responsiveness element
g42537.t1	CGTCA-motif	CGTCA	262	5	MeJA-responsiveness element
g42537.t1	I-box	atGATAAGGTC	1241	10	light responsive element
g42537.t1	GT1-motif	GGTTAA	1071	6	light responsive element
g42537.t1	ACE	CTAACGTATT	637	9	light responsive element
g42537.t1	Box 4	ATTAAT	459	6	light responsive element
g42537.t1	Box 4	ATTAAT	890	6	light responsive element
g42537.t1	Box 4	ATTAAT	1985	6	light responsive element
g42537.t1	G-box	CACGTC	263	6	light responsive element
g42537.t1	G-box	CACGAC	1475	6	light responsive element
g43037.t1	P-box	CCTTTTG	384	7	gibberellin-responsive element
g43037.t1	I-box	GTATAAGGCC	1438	9	light responsive element
g43037.t1	I-box	AGATAAGG	1982	8	light responsive element
g43037.t1	I-box	GATAAGGGT	1983	9	light responsive element
g43037.t1	LTR	CCGAAA	1447	6	low-temperature responsiveness element
g43037.t1	GATA-motif	GATAGGA	1517	7	light responsive element
g43037.t1	TCT-motif	TCTTAC	52	6	light responsive element
g43037.t1	TCT-motif	TCTTAC	72	6	light responsive element
g43037.t1	TCT-motif	TCTTAC	1254	6	light responsive element
g43037.t1	TCT-motif	TCTTAC	1490	6	light responsive element
g43037.t1	CGTCA-motif	CGTCA	1858	5	MeJA-responsiveness element
g43037.t1	GT1-motif	GGTTAA	351	6	light responsive element
g43037.t1	GT1-motif	GGTTAA	380	6	light responsive element
g43037.t1	GT1-motif	GTGTGTGAA	1808	9	light responsive element
g43037.t1	Box 4	ATTAAT	674	6	light responsive element
g43037.t1	Box 4	ATTAAT	1125	6	light responsive element
g43037.t1	GA-motif	ATAGATAA	1685	8	light responsive element
g43037.t1	TGACG-motif	TGACG	1858	5	MeJA-responsiveness element
g43735.t1	GA-motif	ATAGATAA	88	8	light responsive element
g43735.t1	G-box	CACGTC	668	6	light responsive element
g43735.t1	Sp1	GGGCGG	1372	6	light responsive element
g43735.t1	ACE	CTAACGTATT	1429	9	light responsive element
g43735.t1	GT1-motif	GGTTAA	597	6	light responsive element
g43735.t1	LAMP-element	CTTTATCA	1342	8	light responsive element
g43735.t1	I-box	cCATATCCAAT	1733	10	light responsive element
g43735.t1	LTR	CCGAAA	629	6	low-temperature responsiveness element
g43735.t1	MRE	AACCTAA	140	7	light responsive element
g43735.t1	MRE	AACCTAA	840	7	light responsive element
g43735.t1	MRE	AACCTAA	1932	7	light responsive element
g43735.t1	TGA-element	AACGAC	633	6	auxin-responsive element
g43735.t1	TGA-element	AACGAC	665	6	auxin-responsive element
g43735.t1	TGA-element	AACGAC	1020	6	auxin-responsive element
g43735.t1	ABRE	ACGTG	669	5	abscisic acid responsiveness element
g43735.t1	MBS	CAACTG	1289	6	drought-inducibility element
g47171.t1	TGA-element	AACGAC	1653	6	auxin-responsive element
g47171.t1	MBS	CAACTG	509	6	drought-inducibility element
g47171.t1	TCA-element	CCATCTTTTT	387	9	salicylic acid responsiveness element
g47171.t1	Box 4	ATTAAT	113	6	light responsive element
g47171.t1	Box 4	ATTAAT	194	6	light responsive element
g47171.t1	Box 4	ATTAAT	347	6	light responsive element
g47171.t1	Box 4	ATTAAT	1843	6	light responsive element
g47171.t1	Box 4	ATTAAT	1873	6	light responsive element
g47171.t1	ACE	CTAACGTATT	1851	9	light responsive element
g47171.t1	GATA-motif	AAGATAAGATT	1099	10	light responsive element
g47171.t1	LTR	CCGAAA	1664	6	low-temperature responsiveness element
g47171.t1	P-box	CCTTTTG	816	7	gibberellin-responsive element
g50769.t1	ABRE	ACGTG	1003	5	abscisic acid responsiveness element
g50769.t1	TGA-element	AACGAC	1035	6	auxin-responsive element
g50769.t1	G-Box	CACGTT	1003	6	light responsive element
g50769.t1	TGACG-motif	TGACG	1828	5	MeJA-responsiveness element
g50769.t1	TGACG-motif	TGACG	1853	5	MeJA-responsiveness element
g50769.t1	LTR	CCGAAA	1268	6	low-temperature responsiveness element
g50769.t1	ATCT-motif	AATCTAATCC	329	9	light responsive element
g50769.t1	P-box	CCTTTTG	1192	7	gibberellin-responsive element
g50769.t1	Gap-box	CAAATGAA(A/G)A	1845	9.5	light responsive element
g50769.t1	CGTCA-motif	CGTCA	1828	5	MeJA-responsiveness element
g50769.t1	CGTCA-motif	CGTCA	1853	5	MeJA-responsiveness element
g50769.t1	Box 4	ATTAAT	624	6	light responsive element
g50769.t1	ACE	CTAACGTATT	186	9	light responsive element
g50769.t1	G-box	TAACACGTAG	1000	9	light responsive element
g50769.t1	G-box	CACGAC	1617	6	light responsive element
g50769.t1	AT1-motif	AATTATTTTTTATT	464	13	light responsive element
g50769.t1	GT1-motif	GGTTAAT	605	7	light responsive element
g50769.t1	GA-motif	ATAGATAA	868	8	light responsive element
g50769.t1	GA-motif	ATAGATAA	1549	8	light responsive element
g52952.t1	GA-motif	ATAGATAA	1136	8	light responsive element
g52952.t1	G-box	CACGAC	1685	6	light responsive element
g52952.t1	Sp1	GGGCGG	1184	6	light responsive element
g52952.t1	Box 4	ATTAAT	147	6	light responsive element
g52952.t1	Box 4	ATTAAT	533	6	light responsive element
g52952.t1	Box 4	ATTAAT	735	6	light responsive element
g52952.t1	Box 4	ATTAAT	898	6	light responsive element
g52952.t1	Box 4	ATTAAT	1000	6	light responsive element
g52952.t1	Box 4	ATTAAT	1042	6	light responsive element
g52952.t1	Box 4	ATTAAT	1092	6	light responsive element
g52952.t1	Box 4	ATTAAT	1143	6	light responsive element
g52952.t1	Box 4	ATTAAT	1297	6	light responsive element
g52952.t1	Box 4	ATTAAT	1303	6	light responsive element
g52952.t1	P-box	CCTTTTG	720	7	gibberellin-responsive element
g52952.t1	LTR	CCGAAA	576	6	low-temperature responsiveness element
g52952.t1	GARE-motif	TCTGTTG	7	7	gibberellin-responsive element
g52952.t1	GARE-motif	TCTGTTG	588	7	gibberellin-responsive element
g52952.t1	G-Box	TCCACATGGCA	1549	10	light responsive element
g52952.t1	MBS	CAACTG	1797	6	drought-inducibility element
g52952.t1	TCA-element	CCATCTTTTT	407	9	salicylic acid responsiveness element
g52952.t1	TCA-element	CCATCTTTTT	1918	9	salicylic acid responsiveness element
g52952.t1	chs-CMA1a	TTACTTAA	57	8	light responsive element
g53026.t1	G-box	TACGTG	1156	6	light responsive element
g53026.t1	G-box	CACGAC	1989	6	light responsive element
g53026.t1	Sp1	GGGCGG	982	6	light responsive element
g53026.t1	Box 4	ATTAAT	331	6	light responsive element
g53026.t1	Box 4	ATTAAT	708	6	light responsive element
g53026.t1	Box 4	ATTAAT	721	6	light responsive element
g53026.t1	Box 4	ATTAAT	798	6	light responsive element
g53026.t1	Box 4	ATTAAT	890	6	light responsive element
g53026.t1	Box 4	ATTAAT	941	6	light responsive element
g53026.t1	Box 4	ATTAAT	1101	6	light responsive element
g53026.t1	Box 4	ATTAAT	1107	6	light responsive element
g53026.t1	GA-motif	ATAGATAA	1222	8	light responsive element
g53026.t1	GA-motif	ATAGATAA	1244	8	light responsive element
g53026.t1	LTR	CCGAAA	374	6	low-temperature responsiveness element
g53026.t1	LTR	CCGAAA	1520	6	low-temperature responsiveness element
g53026.t1	GARE-motif	TCTGTTG	386	7	gibberellin-responsive element
g53026.t1	CGTCA-motif	CGTCA	1589	5	MeJA-responsiveness element
g53026.t1	TGA-element	AACGAC	1167	6	auxin-responsive element
g53026.t1	TGA-element	AACGAC	1173	6	auxin-responsive element
g53026.t1	TGA-element	AACGAC	1572	6	auxin-responsive element
g53026.t1	TGA-element	AACGAC	1580	6	auxin-responsive element
g53026.t1	G-Box	TCCACATGGCA	1848	10	light responsive element
g53026.t1	TGACG-motif	TGACG	1589	5	MeJA-responsiveness element
g53026.t1	ABRE	AACCCGG	618	7	abscisic acid responsiveness element
g53026.t1	ABRE	ACGTG	1156	5	abscisic acid responsiveness element
g55042.t1	ABRE	ACGTG	608	5	abscisic acid responsiveness element
g55042.t1	ABRE	CGTACGTGCA	1502	9	abscisic acid responsiveness element
g55042.t1	ABRE	CACGTG	1848	6	abscisic acid responsiveness element
g55042.t1	ABRE	ACGTG	1849	5	abscisic acid responsiveness element
g55042.t1	MRE	AACCTAA	643	7	light responsive element
g55042.t1	G-Box	CACGTT	607	6	light responsive element
g55042.t1	G-Box	CACGTG	1848	6	light responsive element
g55042.t1	TGA-element	AACGAC	250	6	auxin-responsive element
g55042.t1	TGA-element	AACGAC	258	6	auxin-responsive element
g55042.t1	GATA-motif	AAGGATAAGG	1224	9	light responsive element
g55042.t1	TCT-motif	TCTTAC	620	6	light responsive element
g55042.t1	AE-box	AGAAACAA	1757	8	light responsive element
g55042.t1	LTR	CCGAAA	1429	6	low-temperature responsiveness element
g55042.t1	LTR	CCGAAA	1485	6	low-temperature responsiveness element
g55042.t1	GT1-motif	GGTTAA	1074	6	light responsive element
g55042.t1	Box 4	ATTAAT	438	6	light responsive element
g55042.t1	Box 4	ATTAAT	834	6	light responsive element
g55042.t1	Box 4	ATTAAT	1128	6	light responsive element
g55042.t1	G-box	ACACGTGT	1847	8	light responsive element
g55042.t1	G-box	CACGTG	1848	6	light responsive element
g55208.t1	TGACG-motif	TGACG	1225	5	MeJA-responsiveness element
g55208.t1	G-Box	CACGTT	1168	6	light responsive element
g55208.t1	ABRE	ACGTG	1169	5	abscisic acid responsiveness element
g55208.t1	ABRE	ACGTG	1907	5	abscisic acid responsiveness element
g55208.t1	ACE	CTAACGTATT	111	9	light responsive element
g55208.t1	Box 4	ATTAAT	314	6	light responsive element
g55208.t1	Box 4	ATTAAT	404	6	light responsive element
g55208.t1	Box 4	ATTAAT	418	6	light responsive element
g55208.t1	Box 4	ATTAAT	422	6	light responsive element
g55208.t1	Box 4	ATTAAT	532	6	light responsive element
g55208.t1	Box 4	ATTAAT	715	6	light responsive element
g55208.t1	Box 4	ATTAAT	1672	6	light responsive element
g55208.t1	Box 4	ATTAAT	1676	6	light responsive element
g55208.t1	G-box	TAACACGTAG	1006	9	light responsive element
g55208.t1	G-box	TACGTG	1907	6	light responsive element
g55208.t1	GT1-motif	GGTTAA	150	6	light responsive element
g55208.t1	GT1-motif	GGTTAA	1446	6	light responsive element
g55208.t1	GT1-motif	GGTTAA	1481	6	light responsive element
g55208.t1	GT1-motif	GGTTAA	1743	6	light responsive element
g55208.t1	I-box	GTATAAGGCC	34	9	light responsive element
g55208.t1	I-box	TGATAATGT	937	9	light responsive element
g55208.t1	AAAC-motif	CAATCAAAACCT	1035	11	light responsive element
g55208.t1	CGTCA-motif	CGTCA	1225	5	MeJA-responsiveness element
g55235.t1	MRE	AACCTAA	926	7	light responsive element
g55235.t1	MRE	AACCTAA	995	7	light responsive element
g55235.t1	TGACG-motif	TGACG	1134	5	MeJA-responsiveness element
g55235.t1	TGACG-motif	TGACG	1869	5	MeJA-responsiveness element
g55235.t1	G-Box	CACGTT	1810	6	light responsive element
g55235.t1	TCA-element	CCATCTTTTT	1748	9	salicylic acid responsiveness element
g55235.t1	TCA-element	CCATCTTTTT	1922	9	salicylic acid responsiveness element
g55235.t1	ABRE	ACGTG	827	5	abscisic acid responsiveness element
g55235.t1	ABRE	ACGTG	1003	5	abscisic acid responsiveness element
g55235.t1	ABRE	TACGGTC	1199	7	abscisic acid responsiveness element
g55235.t1	ABRE	ACGTG	1811	5	abscisic acid responsiveness element
g55235.t1	ABRE	TACGGTC	1902	7	abscisic acid responsiveness element
g55235.t1	TATC-box	TATCCCA	156	7	gibberellin-responsiveness element
g55235.t1	TATC-box	TATCCCA	299	7	gibberellin-responsiveness element
g55235.t1	ACE	GCGACGTACC	56	9	light responsive element
g55235.t1	Sp1	GGGCGG	306	6	light responsive element
g55235.t1	Box 4	ATTAAT	870	6	light responsive element
g55235.t1	Box 4	ATTAAT	1652	6	light responsive element
g55235.t1	Box 4	ATTAAT	1669	6	light responsive element
g55235.t1	Box 4	ATTAAT	1828	6	light responsive element
g55235.t1	G-box	CACGTC	826	6	light responsive element
g55235.t1	G-box	CACGAC	837	6	light responsive element
g55235.t1	G-box	CACGTC	1002	6	light responsive element
g55235.t1	G-box	CACGAC	1313	6	light responsive element
g55235.t1	G-box	TAAACGTG	1808	8	light responsive element
g55235.t1	GT1-motif	GGTTAA	449	6	light responsive element
g55235.t1	TCCC-motif	TCTCCCT	1719	7	light responsive element
g55235.t1	LTR	CCGAAA	46	6	low-temperature responsiveness element
g55235.t1	P-box	CCTTTTG	1599	7	gibberellin-responsive element
g55235.t1	GATA-motif	GATAGGG	302	7	light responsive element
g55235.t1	TCT-motif	TCTTAC	178	6	light responsive element
g55235.t1	CGTCA-motif	CGTCA	1134	5	MeJA-responsiveness element
g55235.t1	CGTCA-motif	CGTCA	1869	5	MeJA-responsiveness element
g58987.t1	I-box	gGATAAGGTG	1264	9	light responsive element
g58987.t1	I-box	TGATAATGT	1664	9	light responsive element
g58987.t1	GATA-motif	GATAGGG	1115	7	light responsive element
g58987.t1	TCT-motif	TCTTAC	956	6	light responsive element
g58987.t1	AE-box	AGAAACAA	155	8	light responsive element
g58987.t1	AE-box	AGAAACAA	329	8	light responsive element
g58987.t1	CGTCA-motif	CGTCA	504	5	MeJA-responsiveness element
g58987.t1	CGTCA-motif	CGTCA	1342	5	MeJA-responsiveness element
g58987.t1	CGTCA-motif	CGTCA	1526	5	MeJA-responsiveness element
g58987.t1	GT1-motif	GGTTAA	7	6	light responsive element
g58987.t1	GT1-motif	GGTTAAT	240	7	light responsive element
g58987.t1	GT1-motif	GGTTAA	241	6	light responsive element
g58987.t1	G-box	CACGTC	1524	6	light responsive element
g58987.t1	ABRE	ACGTG	1524	5	abscisic acid responsiveness element
g58987.t1	TGACG-motif	TGACG	504	5	MeJA-responsiveness element
g58987.t1	TGACG-motif	TGACG	1342	5	MeJA-responsiveness element
g58987.t1	TGACG-motif	TGACG	1526	5	MeJA-responsiveness element
g58987.t1	MRE	AACCTAA	172	7	light responsive element
g58987.t1	MRE	AACCTAA	1241	7	light responsive element
g59186.t1	LAMP-element	CTTTATCA	707	8	light responsive element
g59186.t1	CGTCA-motif	CGTCA	994	5	MeJA-responsiveness element
g59186.t1	CGTCA-motif	CGTCA	1532	5	MeJA-responsiveness element
g59186.t1	Gap-box	CAAATGAA(A/G)A	1754	9	light responsive element
g59186.t1	ATCT-motif	AATCTAATCC	1275	9	light responsive element
g59186.t1	GTGGC-motif	CATCGTGTGGC	1767	10	light responsive element
g59186.t1	ACE	GCGACGTACC	997	9	light responsive element
g59186.t1	Box 4	ATTAAT	1104	6	light responsive element
g59186.t1	Box 4	ATTAAT	1725	6	light responsive element
g59186.t1	G-box	TACGTG	569	6	light responsive element
g59186.t1	MBS	CAACTG	793	6	drought-inducibility element
g59186.t1	ABRE	ACGTG	273	5	abscisic acid responsiveness element
g59186.t1	ABRE	ACGTG	570	5	abscisic acid responsiveness element
g59186.t1	chs-CMA1a	TTACTTAA	346	8	light responsive element
g59186.t1	chs-CMA1a	TTACTTAA	738	8	light responsive element
g59186.t1	TGACG-motif	TGACG	994	5	MeJA-responsiveness element
g59186.t1	TGACG-motif	TGACG	1532	5	MeJA-responsiveness element
g59186.t1	G-Box	CACGTT	273	6	light responsive element
g60570.t1	TCT-motif	TCTTAC	543	6	light responsive element
g60570.t1	TCT-motif	TCTTAC	907	6	light responsive element
g60570.t1	CGTCA-motif	CGTCA	46	5	MeJA-responsiveness element
g60570.t1	CGTCA-motif	CGTCA	651	5	MeJA-responsiveness element
g60570.t1	CGTCA-motif	CGTCA	1891	5	MeJA-responsiveness element
g60570.t1	CGTCA-motif	CGTCA	1956	5	MeJA-responsiveness element
g60570.t1	P-box	CCTTTTG	667	7	gibberellin-responsive element
g60570.t1	ATCT-motif	AATCTAATCC	401	9	light responsive element
g60570.t1	LTR	CCGAAA	314	6	low-temperature responsiveness element
g60570.t1	TCCC-motif	TCTCCCT	599	7	light responsive element
g60570.t1	GA-motif	ATAGATAA	1530	8	light responsive element
g60570.t1	G-box	CACGTC	44	6	light responsive element
g60570.t1	Box 4	ATTAAT	335	6	light responsive element
g60570.t1	Box 4	ATTAAT	764	6	light responsive element
g60570.t1	Box 4	ATTAAT	791	6	light responsive element
g60570.t1	ABRE	ACGTG	44	5	abscisic acid responsiveness element
g60570.t1	ABRE	AACCCGG	214	7	abscisic acid responsiveness element
g60570.t1	ABRE	ACGTG	1124	5	abscisic acid responsiveness element
g60570.t1	MBS	CAACTG	1625	6	drought-inducibility element
g60570.t1	MBS	CAACTG	1770	6	drought-inducibility element
g60570.t1	TGACG-motif	TGACG	46	5	MeJA-responsiveness element
g60570.t1	TGACG-motif	TGACG	651	5	MeJA-responsiveness element
g60570.t1	TGACG-motif	TGACG	1891	5	MeJA-responsiveness element
g60570.t1	TGACG-motif	TGACG	1956	5	MeJA-responsiveness element
g60570.t1	G-Box	CACGTT	1123	6	light responsive element
g60570.t1	TGA-element	AACGAC	752	6	auxin-responsive element
g60570.t1	TGA-element	AACGAC	1878	6	auxin-responsive element
g60735.t1	TCA-element	CCATCTTTTT	1834	9	salicylic acid responsiveness element
g60735.t1	ABRE	TACGTGTC	12	8	abscisic acid responsiveness element
g60735.t1	ABRE	ACGTG	14	5	abscisic acid responsiveness element
g60735.t1	ABRE	ACGTG	604	5	abscisic acid responsiveness element
g60735.t1	TGACG-motif	TGACG	987	5	MeJA-responsiveness element
g60735.t1	TGACG-motif	TGACG	1019	5	MeJA-responsiveness element
g60735.t1	TGA-element	AACGAC	69	6	auxin-responsive element
g60735.t1	TGA-element	AACGAC	1666	6	auxin-responsive element
g60735.t1	CGTCA-motif	CGTCA	987	5	MeJA-responsiveness element
g60735.t1	CGTCA-motif	CGTCA	1019	5	MeJA-responsiveness element
g60735.t1	TCT-motif	TCTTAC	793	6	light responsive element
g60735.t1	GATA-motif	AAGATAAGATT	125	10	light responsive element
g60735.t1	GARE-motif	TCTGTTG	721	7	gibberellin-responsive element
g60735.t1	I-box	cCATATCCAAT	1222	10	light responsive element
g60735.t1	I-box	AGATAAGG	1707	8	light responsive element
g60735.t1	TCCC-motif	TCTCCCT	1938	7	light responsive element
g60735.t1	Box 4	ATTAAT	189	6	light responsive element
g60735.t1	Box 4	ATTAAT	311	6	light responsive element
g60735.t1	Box 4	ATTAAT	341	6	light responsive element
g60735.t1	Box 4	ATTAAT	1034	6	light responsive element
g60735.t1	Box 4	ATTAAT	1085	6	light responsive element
g60735.t1	Box 4	ATTAAT	1557	6	light responsive element
g60735.t1	G-box	TACGTG	14	6	light responsive element
g60735.t1	G-box	TACGTG	603	6	light responsive element
g60735.t1	G-box	CACGAC	1680	6	light responsive element
g60735.t1	GT1-motif	GGTTAAT	1132	7	light responsive element
g60735.t1	GT1-motif	GGTTAA	1618	6	light responsive element
g61326.t1	TATC-box	TATCCCA	1615	7	gibberellin-responsiveness element
g61326.t1	TGACG-motif	TGACG	666	5	MeJA-responsiveness element
g61326.t1	MRE	AACCTAA	1680	7	light responsive element
g61326.t1	Gap-box	CAAATGAA(A/G)A	447	9.5	light responsive element
g61326.t1	LAMP-element	CTTTATCA	1441	8	light responsive element
g61326.t1	CGTCA-motif	CGTCA	666	5	MeJA-responsiveness element
g61326.t1	Box 4	ATTAAT	1119	6	light responsive element
g61326.t1	Box 4	ATTAAT	1765	6	light responsive element
g61326.t1	Box 4	ATTAAT	1855	6	light responsive element
g61326.t1	GT1-motif	GGTTAA	1105	6	light responsive element
g61326.t1	GA-motif	ATAGATAA	362	8	light responsive element
g64145.t1	MBS	CAACTG	332	6	drought-inducibility element
g64145.t1	MBS	CAACTG	510	6	drought-inducibility element
g64145.t1	MBS	CAACTG	843	6	drought-inducibility element
g64145.t1	TCA-element	TCAGAAGAGG	918	9	salicylic acid responsiveness element
g64145.t1	TGA-element	AACGAC	1254	6	auxin-responsive element
g64145.t1	TGACG-motif	TGACG	454	5	MeJA-responsiveness element
g64145.t1	TGACG-motif	TGACG	469	5	MeJA-responsiveness element
g64145.t1	TGACG-motif	TGACG	633	5	MeJA-responsiveness element
g64145.t1	LTR	CCGAAA	743	6	low-temperature responsiveness element
g64145.t1	P-box	CCTTTTG	361	7	gibberellin-responsive element
g64145.t1	GARE-motif	TCTGTTG	804	7	gibberellin-responsive element
g64145.t1	AE-box	AGAAACAA	835	8	light responsive element
g64145.t1	CGTCA-motif	CGTCA	454	5	MeJA-responsiveness element
g64145.t1	CGTCA-motif	CGTCA	469	5	MeJA-responsiveness element
g64145.t1	CGTCA-motif	CGTCA	633	5	MeJA-responsiveness element
g64145.t1	TCT-motif	TCTTAC	978	6	light responsive element
g64145.t1	Sp1	GGGCGG	684	6	light responsive element
g64145.t1	G-box	CACGAC	904	6	light responsive element
g64145.t1	TCCC-motif	TCTCCCT	1116	7	light responsive element
g7829.t1	Sp1	GGGCGG	1294	6	light responsive element
g7829.t1	Box 4	ATTAAT	1530	6	light responsive element
g7829.t1	G-box	CACGAC	37	6	light responsive element
g7829.t1	G-box	TACGTG	99	6	light responsive element
g7829.t1	G-box	CACGAC	1010	6	light responsive element
g7829.t1	GT1-motif	GGTTAAT	1026	7	light responsive element
g7829.t1	GT1-motif	GGTTAA	1500	6	light responsive element
g7829.t1	I-box	GTATAAGGCC	1066	9	light responsive element
g7829.t1	I-box	TGATAATGT	1617	9	light responsive element
g7829.t1	P-box	CCTTTTG	238	7	gibberellin-responsive element
g7829.t1	CGTCA-motif	CGTCA	1409	5	MeJA-responsiveness element
g7829.t1	CGTCA-motif	CGTCA	1457	5	MeJA-responsiveness element
g7829.t1	AE-box	AGAAACAA	1519	8	light responsive element
g7829.t1	TCT-motif	TCTTAC	626	6	light responsive element
g7829.t1	TCT-motif	TCTTAC	997	6	light responsive element
g7829.t1	TCT-motif	TCTTAC	1624	6	light responsive element
g7829.t1	TGA-element	AACGAC	1185	6	auxin-responsive element
g7829.t1	G-Box	CACGTT	9	6	light responsive element
g7829.t1	TGACG-motif	TGACG	1409	5	MeJA-responsiveness element
g7829.t1	TGACG-motif	TGACG	1457	5	MeJA-responsiveness element
g7829.t1	ABRE	ACGTG	10	5	abscisic acid responsiveness element
g7829.t1	ABRE	ACGTG	100	5	abscisic acid responsiveness element
g7829.t1	TATC-box	TATCCCA	1385	7	gibberellin-responsiveness element
g7829.t1	TATC-box	TATCCCA	1879	7	gibberellin-responsiveness element
g8754.t1	GT1-motif	GGTTAA	284	6	light responsive element
g8754.t1	Sp1	GGGCGG	1201	6	light responsive element
g8754.t1	Box 4	ATTAAT	16	6	light responsive element
g8754.t1	Box 4	ATTAAT	126	6	light responsive element
g8754.t1	Box 4	ATTAAT	850	6	light responsive element
g8754.t1	Box 4	ATTAAT	854	6	light responsive element
g8754.t1	Box 4	ATTAAT	858	6	light responsive element
g8754.t1	Box 4	ATTAAT	1565	6	light responsive element
g8754.t1	Box 4	ATTAAT	1569	6	light responsive element
g8754.t1	GARE-motif	TCTGTTG	1769	7	gibberellin-responsive element
g8754.t1	CGTCA-motif	CGTCA	1969	5	MeJA-responsiveness element
g8754.t1	TGA-element	AACGAC	1547	6	auxin-responsive element
g8754.t1	TGACG-motif	TGACG	1969	5	MeJA-responsiveness element
g9441.t1	TGACG-motif	TGACG	1048	5	MeJA-responsiveness element
g9441.t1	MRE	AACCTAA	480	7	light responsive element
g9441.t1	TCA-element	CCATCTTTTT	1384	9	salicylic acid responsiveness element
g9441.t1	MBS	CAACTG	1372	6	drought-inducibility element
g9441.t1	ABRE	ACGTG	1126	5	abscisic acid responsiveness element
g9441.t1	ABRE	ACGTG	1572	5	abscisic acid responsiveness element
g9441.t1	G-box	TACGTG	1126	6	light responsive element
g9441.t1	G-box	CACGAC	1300	6	light responsive element
g9441.t1	G-box	TACGTG	1572	6	light responsive element
g9441.t1	Sp1	GGGCGG	952	6	light responsive element
g9441.t1	GT1-motif	GGTTAA	1377	6	light responsive element
g9441.t1	GA-motif	ATAGATAA	1656	8	light responsive element
g9441.t1	LTR	CCGAAA	1866	6	low-temperature responsiveness element
g9441.t1	LTR	CCGAAA	1986	6	low-temperature responsiveness element
g9441.t1	AE-box	AGAAACAA	709	8	light responsive element
g9441.t1	AE-box	AGAAACTT	1440	8	light responsive element
g9441.t1	CGTCA-motif	CGTCA	1048	5	MeJA-responsiveness element
g9441.t1	TCT-motif	TCTTAC	1198	6	light responsive element
g9885.t1	P-box	CCTTTTG	509	7	gibberellin-responsive element
g9885.t1	I-box	cGATAAGGCG	1900	9	light responsive element
g9885.t1	I-box	gGATAAGGTG	1971	9	light responsive element
g9885.t1	CGTCA-motif	CGTCA	1098	5	MeJA-responsiveness element
g9885.t1	CGTCA-motif	CGTCA	1849	5	MeJA-responsiveness element
g9885.t1	TCT-motif	TCTTAC	170	6	light responsive element
g9885.t1	TCT-motif	TCTTAC	1516	6	light responsive element
g9885.t1	G-box	CACGAC	1242	6	light responsive element
g9885.t1	Box 4	ATTAAT	160	6	light responsive element
g9885.t1	Box 4	ATTAAT	1670	6	light responsive element
g9885.t1	Box 4	ATTAAT	1766	6	light responsive element
g9885.t1	Box 4	ATTAAT	1810	6	light responsive element
g9885.t1	GT1-motif	GGTTAA	444	6	light responsive element
g9885.t1	GT1-motif	GGTTAA	1598	6	light responsive element
g9885.t1	TCCC-motif	TCTCCCT	748	7	light responsive element
g9885.t1	TCA-element	CCATCTTTTT	518	10	salicylic acid responsiveness element
g9885.t1	TCA-element	CCATCTTTTT	1037	9	salicylic acid responsiveness element
g9885.t1	ABRE	TACGGTC	1701	7	abscisic acid responsiveness element
g9885.t1	MBS	CAACTG	1013	6	drought-inducibility element
g9885.t1	TGACG-motif	TGACG	1098	5	MeJA-responsiveness element
g9885.t1	TGACG-motif	TGACG	1849	5	MeJA-responsiveness element

## Sheet: Sheet2
Cis-elements associated with hormone and abiotic stress within the IbDEAH gene promoters.
Gene ID	Name	Sequence	Position of the cis-elements	Length of the cis-elements	Cis-elements associated with hormone or abiotic stress
g11346.t1	Box 4	ATTAAT	763	6	light responsive element
g11346.t1	Box 4	ATTAAT	878	6	light responsive element
g11346.t1	Box 4	ATTAAT	882	6	light responsive element
g11346.t1	Box 4	ATTAAT	1902	6	light responsive element
g11346.t1	ABRE	ACGTG	125	5	abscisic acid responsiveness element
g11346.t1	ABRE	ACGTG	380	5	abscisic acid responsiveness element
g11346.t1	ABRE	TACGGTC	458	7	abscisic acid responsiveness element
g11346.t1	ABRE	ACGTG	934	5	abscisic acid responsiveness element
g11346.t1	ABRE	ACGTG	1474	5	abscisic acid responsiveness element
g11346.t1	AE-box	AGAAACTT	815	8	light responsive element
g11346.t1	GATA-motif	GATAGGG	1211	7	light responsive element
g11346.t1	G-box	CACGTC	934	6	light responsive element
g11346.t1	ACE	CTAACGTATT	1246	9	light responsive element
g11346.t1	ARE	AAACCA	1166	6	light responsive element
g11346.t1	ARE	AAACCA	1603	6	light responsive element
g11346.t1	TCA-element	CCATCTTTTT	1335	9	salicylic acid responsiveness element
g11346.t1	TCT-motif	TCTTAC	481	6	light responsive element
g11346.t1	TCT-motif	TCTTAC	1961	6	light responsive element
g11346.t1	G-Box	CACGTT	124	6	light responsive element
g11346.t1	G-Box	CACGTT	380	6	light responsive element
g11346.t1	G-Box	CACGTT	1473	6	light responsive element
g11346.t1	TGA-element	AACGAC	1178	6	auxin-responsive element
g13906.t1	3-AF1 binding site	TAAGAGAGGAA	1963	10	light responsive element
g13906.t1	Box 4	ATTAAT	209	6	light responsive element
g13906.t1	Box 4	ATTAAT	424	6	light responsive element
g13906.t1	Box 4	ATTAAT	902	6	light responsive element
g13906.t1	Box 4	ATTAAT	1513	6	light responsive element
g13906.t1	Box 4	ATTAAT	1581	6	light responsive element
g13906.t1	GA-motif	ATAGATAA	1170	8	light responsive element
g13906.t1	GA-motif	ATAGATAA	1192	8	light responsive element
g13906.t1	GT1-motif	GGTTAAT	919	7	light responsive element
g13906.t1	I-box	atGATAAGGTC	992	10	light responsive element
g13906.t1	ABRE	ACGTG	1490	5	abscisic acid responsiveness element
g13906.t1	Sp1	GGGCGG	37	6	light responsive element
g13906.t1	TCT-motif	TCTTAC	1900	6	light responsive element
g13906.t1	TCA-element	CCATCTTTTT	156	9	salicylic acid responsiveness element
g13906.t1	TGA-element	AACGAC	1109	6	auxin-responsive element
g13906.t1	TGA-element	AACGAC	1730	6	auxin-responsive element
g13906.t1	TGA-element	AACGAC	1736	6	auxin-responsive element
g13906.t1	G-Box	CACGTT	1489	6	light responsive element
g13906.t1	MBS	CAACTG	1390	6	drought-inducibility element
g14008.t1	I-box	GTATAAGGCC	1939	9	light responsive element
g14008.t1	GT1-motif	GGTTAA	772	6	light responsive element
g14008.t1	ARE	AAACCA	1766	6	light responsive element
g14008.t1	LAMP-element	CTTTATCA	1952	8	light responsive element
g14008.t1	Box 4	ATTAAT	37	6	light responsive element
g14008.t1	Box 4	ATTAAT	430	6	light responsive element
g14008.t1	Box 4	ATTAAT	809	6	light responsive element
g14008.t1	Box 4	ATTAAT	1147	6	light responsive element
g14008.t1	Box 4	ATTAAT	1619	6	light responsive element
g14008.t1	Box 4	ATTAAT	1687	6	light responsive element
g14008.t1	GATA-motif	AAGATAAGATT	1883	10	light responsive element
g14008.t1	GATA-motif	GATAGGA	1885	7	light responsive element
g148.t1	P-box	CCTTTTG	341	7	gibberellin-responsive element
g148.t1	MRE	AACCTAA	901	7	light responsive element
g148.t1	GATA-motif	GATAGGA	1445	7	light responsive element
g148.t1	TCA-element	CCATCTTTTT	232	9	salicylic acid responsiveness element
g148.t1	G-box	TAACACGTAG	973	9	light responsive element
g148.t1	G-box	CACGTG	1793	6	light responsive element
g148.t1	TCT-motif	TCTTAC	39	6	light responsive element
g148.t1	TCT-motif	TCTTAC	242	6	light responsive element
g148.t1	G-Box	CACGTG	1793	6	light responsive element
g148.t1	TGA-element	AACGAC	61	6	auxin-responsive element
g148.t1	LTR	CCGAAA	458	6	low-temperature responsiveness element
g148.t1	Box 4	ATTAAT	1624	6	light responsive element
g148.t1	Box 4	ATTAAT	1897	6	light responsive element
g148.t1	GARE-motif	TCTGTTG	415	7	gibberellin-responsive element
g148.t1	ABRE	CACGTG	1793	6	abscisic acid responsiveness element
g148.t1	ABRE	ACGTG	1794	5	abscisic acid responsiveness element
g148.t1	I-box	cCATATCCAAT	181	10	light responsive element
g148.t1	GT1-motif	GGTTAA	132	6	light responsive element
g148.t1	GT1-motif	GGTTAA	899	6	light responsive element
g148.t1	GT1-motif	GGTTAA	1056	6	light responsive element
g148.t1	ATC-motif	AGTAATCT	192	8	light responsive element
g148.t1	TATC-box	TATCCCA	1683	7	gibberellin-responsiveness element
g18714.t1	Box 4	ATTAAT	1294	6	light responsive element
g18714.t1	Box 4	ATTAAT	1333	6	light responsive element
g18714.t1	Box 4	ATTAAT	1843	6	light responsive element
g18714.t1	GT1-motif	GGTTAA	441	6	light responsive element
g18714.t1	GT1-motif	GGTTAA	585	6	light responsive element
g18714.t1	GT1-motif	GGTTAAT	758	7	light responsive element
g18714.t1	ABRE	ACGTG	1393	5	abscisic acid responsiveness element
g18714.t1	ABRE	ACGTG	1812	5	abscisic acid responsiveness element
g18714.t1	MRE	AACCTAA	1768	7	light responsive element
g18714.t1	G-box	CACGAC	648	6	light responsive element
g18714.t1	G-box	TACGTG	1811	6	light responsive element
g18714.t1	TCA-element	CCATCTTTTT	594	9	salicylic acid responsiveness element
g18714.t1	ARE	AAACCA	255	6	light responsive element
g18714.t1	ARE	AAACCA	1405	6	light responsive element
g18714.t1	GATA-motif	AAGGATAAGG	960	9	light responsive element
g18714.t1	MBS	CAACTG	1385	6	drought-inducibility element
g18714.t1	MBS	CAACTG	1985	6	drought-inducibility element
g18714.t1	G-Box	CACGTT	1392	6	light responsive element
g20044.t1	G-Box	CACGTT	1463	6	light responsive element
g20044.t1	MBS	CAACTG	817	6	drought-inducibility element
g20044.t1	MBS	CAACTG	1138	6	drought-inducibility element
g20044.t1	chs-CMA1a	TTACTTAA	691	8	light responsive element
g20044.t1	chs-CMA1a	TTACTTAA	1210	8	light responsive element
g20044.t1	GATA-motif	AAGATAAGATT	479	10	light responsive element
g20044.t1	GATA-motif	GATAGGA	810	7	light responsive element
g20044.t1	P-box	CCTTTTG	1182	7	gibberellin-responsive element
g20044.t1	GT1-motif	GGTTAA	413	6	light responsive element
g20044.t1	GT1-motif	GGTTAA	1003	6	light responsive element
g20044.t1	GT1-motif	GGTTAAT	1639	7	light responsive element
g20044.t1	GT1-motif	GGTTAA	1640	6	light responsive element
g20044.t1	ABRE	ACGTG	1464	5	abscisic acid responsiveness element
g20044.t1	LTR	CCGAAA	1696	6	low-temperature responsiveness element
g20044.t1	Box 4	ATTAAT	736	6	light responsive element
g20044.t1	Box 4	ATTAAT	1245	6	light responsive element
g20044.t1	Box 4	ATTAAT	1736	6	light responsive element
g23959.t1	TGA-element	AACGAC	916	6	auxin-responsive element
g23959.t1	P-box	CCTTTTG	879	7	gibberellin-responsive element
g23959.t1	MRE	AACCTAA	303	7	light responsive element
g23959.t1	MRE	AACCTAA	709	7	light responsive element
g23959.t1	ARE	AAACCA	1261	6	light responsive element
g23959.t1	ARE	AAACCA	1341	6	light responsive element
g23959.t1	ARE	AAACCA	1417	6	light responsive element
g23959.t1	ARE	AAACCA	1968	6	light responsive element
g23959.t1	G-box	TAACACGTAG	703	9	light responsive element
g23959.t1	TCT-motif	TCTTAC	1861	6	light responsive element
g23959.t1	GT1-motif	GGTTAA	1318	6	light responsive element
g23959.t1	ATCT-motif	AATCTAATCC	556	9	light responsive element
g23959.t1	Box 4	ATTAAT	1378	6	light responsive element
g23959.t1	Box 4	ATTAAT	1731	6	light responsive element
g23959.t1	GA-motif	ATAGATAA	407	8	light responsive element
g24534.t1	AE-box	AGAAACAA	535	8	light responsive element
g24534.t1	AE-box	AGAAACAA	1179	8	light responsive element
g24534.t1	ABRE	ACGTG	679	5	abscisic acid responsiveness element
g24534.t1	Sp1	GGGCGG	1256	6	light responsive element
g24534.t1	Sp1	GGGCGG	1287	6	light responsive element
g24534.t1	ATCT-motif	AATCTAATCC	1828	9	light responsive element
g24534.t1	LTR	CCGAAA	521	6	low-temperature responsiveness element
g24534.t1	Box 4	ATTAAT	863	6	light responsive element
g24534.t1	Box 4	ATTAAT	988	6	light responsive element
g24534.t1	TCT-motif	TCTTAC	723	6	light responsive element
g24534.t1	TCT-motif	TCTTAC	1045	6	light responsive element
g24534.t1	GATA-motif	GATAGGA	526	7	light responsive element
g24534.t1	GATA-motif	AAGATAAGATT	686	10	light responsive element
g24534.t1	TCA-element	CCATCTTTTT	644	9	salicylic acid responsiveness element
g24534.t1	TCA-element	CCATCTTTTT	912	9	salicylic acid responsiveness element
g24534.t1	ARE	AAACCA	39	6	light responsive element
g24534.t1	ARE	AAACCA	266	6	light responsive element
g24534.t1	ARE	AAACCA	558	6	light responsive element
g24534.t1	ACE	CTAACGTATT	1087	9	light responsive element
g24534.t1	ACE	CTAACGTATT	1471	9	light responsive element
g24534.t1	G-box	TACGTG	678	6	light responsive element
g24581.t1	Box 4	ATTAAT	182	6	light responsive element
g24581.t1	Box 4	ATTAAT	380	6	light responsive element
g24581.t1	Box 4	ATTAAT	999	6	light responsive element
g24581.t1	Box 4	ATTAAT	1083	6	light responsive element
g24581.t1	Box 4	ATTAAT	1710	6	light responsive element
g24581.t1	Box 4	ATTAAT	1898	6	light responsive element
g24581.t1	MRE	AACCTAA	303	7	light responsive element
g24581.t1	TCT-motif	TCTTAC	1558	6	light responsive element
g24581.t1	ARE	AAACCA	625	6	light responsive element
g24581.t1	ARE	AAACCA	1223	6	light responsive element
g24581.t1	ARE	AAACCA	1563	6	light responsive element
g24581.t1	GATA-motif	GATAGGA	1843	7	light responsive element
g24973.t1	P-box	CCTTTTG	325	7	gibberellin-responsive element
g24973.t1	MRE	AACCTAA	1127	7	light responsive element
g24973.t1	MRE	AACCTAA	1947	7	light responsive element
g24973.t1	GATA-motif	GATAGGA	45	7	light responsive element
g24973.t1	ARE	AAACCA	235	6	light responsive element
g24973.t1	ARE	AAACCA	687	6	light responsive element
g24973.t1	ARE	AAACCA	1122	6	light responsive element
g24973.t1	ARE	AAACCA	1261	6	light responsive element
g24973.t1	G-box	TACGTG	536	6	light responsive element
g24973.t1	G-box	CACGTC	1063	6	light responsive element
g24973.t1	G-box	ACACGTGT	1090	8	light responsive element
g24973.t1	G-box	CACGTG	1091	6	light responsive element
g24973.t1	G-box	TACGTG	1375	6	light responsive element
g24973.t1	G-box	TACGTG	1418	6	light responsive element
g24973.t1	TCT-motif	TCTTAC	675	6	light responsive element
g24973.t1	G-Box	CACGTG	1091	6	light responsive element
g24973.t1	MBS	CAACTG	1670	6	drought-inducibility element
g24973.t1	LAMP-element	CTTTATCA	357	8	light responsive element
g24973.t1	ABRE	ACGTG	537	5	abscisic acid responsiveness element
g24973.t1	ABRE	ACGTG	1063	5	abscisic acid responsiveness element
g24973.t1	ABRE	CACGTG	1091	6	abscisic acid responsiveness element
g24973.t1	ABRE	ACGTG	1092	5	abscisic acid responsiveness element
g24973.t1	ABRE	ACGTG	1375	5	abscisic acid responsiveness element
g24973.t1	ABRE	ACGTG	1418	5	abscisic acid responsiveness element
g24973.t1	GT1-motif	GGTTAA	699	6	light responsive element
g24973.t1	GT1-motif	GGTTAA	1444	6	light responsive element
g24973.t1	GT1-motif	GGTTAA	1570	6	light responsive element
g24973.t1	ATC-motif	AGTAATCT	546	8	light responsive element
g2603.t1	G-Box	CACGTT	1151	6	light responsive element
g2603.t1	G-Box	CACGTT	1828	6	light responsive element
g2603.t1	ATC-motif	AGTAATCT	689	8	light responsive element
g2603.t1	AE-box	AGAAACAA	1091	8	light responsive element
g2603.t1	AE-box	AGAAACAA	1231	8	light responsive element
g2603.t1	ABRE	ACGTG	1151	5	abscisic acid responsiveness element
g2603.t1	ABRE	ACGTG	1828	5	abscisic acid responsiveness element
g2603.t1	ARE	AAACCA	217	6	light responsive element
g2603.t1	ARE	AAACCA	561	6	light responsive element
g2603.t1	ARE	AAACCA	707	6	light responsive element
g2603.t1	ARE	AAACCA	1002	6	light responsive element
g2603.t1	ARE	AAACCA	1388	6	light responsive element
g2603.t1	ARE	AAACCA	1720	6	light responsive element
g2603.t1	LTR	CCGAAA	442	6	low-temperature responsiveness element
g2603.t1	Box 4	ATTAAT	615	6	light responsive element
g2603.t1	Box 4	ATTAAT	929	6	light responsive element
g2603.t1	Box 4	ATTAAT	1057	6	light responsive element
g2603.t1	Box 4	ATTAAT	1552	6	light responsive element
g2603.t1	Box 4	ATTAAT	1615	6	light responsive element
g2603.t1	Box 4	ATTAAT	1836	6	light responsive element
g2603.t1	MRE	AACCTAA	885	7	light responsive element
g2603.t1	MRE	AACCTAA	1571	7	light responsive element
g2603.t1	Gap-box	CAAATGAA(A/G)A	802	9.5	light responsive element
g2603.t1	Gap-box	CAAATGAA(A/G)A	863	9	light responsive element
g26157.t1	MBS	CAACTG	105	6	drought-inducibility element
g26157.t1	MBS	CAACTG	382	6	drought-inducibility element
g26157.t1	MBS	CAACTG	690	6	drought-inducibility element
g26157.t1	TGA-element	AACGAC	617	6	auxin-responsive element
g26157.t1	TGA-element	AACGAC	1634	6	auxin-responsive element
g26157.t1	GATA-motif	GATAGGA	1973	7	light responsive element
g26157.t1	TCA-element	CCATCTTTTT	1087	9	salicylic acid responsiveness element
g26157.t1	ACE	CTAACGTATT	1856	9	light responsive element
g26157.t1	TCT-motif	TCTTAC	1799	6	light responsive element
g26157.t1	GT1-motif	GGTTAA	315	6	light responsive element
g26157.t1	GT1-motif	GGTTAA	387	6	light responsive element
g26157.t1	GT1-motif	GGTTAAT	953	7	light responsive element
g26157.t1	Box 4	ATTAAT	794	6	light responsive element
g26157.t1	GA-motif	ATAGATAA	29	8	light responsive element
g26157.t1	Gap-box	CAAATGAA(A/G)A	777	9.5	light responsive element
g28508.t1	I-box	cGATAAGGCG	1184	9	light responsive element
g28508.t1	GT1-motif	GGTTAA	523	6	light responsive element
g28508.t1	GT1-motif	GGTTAAT	533	7	light responsive element
g28508.t1	GT1-motif	GGTTAA	544	6	light responsive element
g28508.t1	GT1-motif	GGTTAA	774	6	light responsive element
g28508.t1	ATC-motif	AGTAATCT	1774	8	light responsive element
g28508.t1	P-box	CCTTTTG	527	7	gibberellin-responsive element
g28508.t1	ACA-motif	AATCACAACCATA	1353	12	light responsive element
g28508.t1	ARE	AAACCA	83	6	light responsive element
g28508.t1	G-box	TACGTG	971	6	light responsive element
g28508.t1	G-box	TACGTG	1595	6	light responsive element
g28508.t1	G-Box	CACGTT	770	6	light responsive element
g28508.t1	LAMP-element	CTTTATCA	1803	8	light responsive element
g28508.t1	Box 4	ATTAAT	57	6	light responsive element
g28508.t1	Box 4	ATTAAT	208	6	light responsive element
g28508.t1	Box 4	ATTAAT	265	6	light responsive element
g28508.t1	Box 4	ATTAAT	1284	6	light responsive element
g28508.t1	Box 4	ATTAAT	1363	6	light responsive element
g28508.t1	Box 4	ATTAAT	1367	6	light responsive element
g28508.t1	ABRE	ACGTG	770	5	abscisic acid responsiveness element
g28508.t1	ABRE	ACGTG	972	5	abscisic acid responsiveness element
g28508.t1	ABRE	ACGTG	1595	5	abscisic acid responsiveness element
g28508.t1	ABRE	AACCCGG	1628	7	abscisic acid responsiveness element
g28508.t1	Box II	TGGTAATAA	148	9	light responsive element
g28508.t1	chs-CMA1a	TTACTTAA	8	8	light responsive element
g28508.t1	chs-CMA1a	TTACTTAA	347	8	light responsive element
g28508.t1	MBS	CAACTG	1658	6	drought-inducibility element
g28508.t1	TGA-element	AACGAC	1877	6	auxin-responsive element
g29857.t1	P-box	CCTTTTG	434	7	gibberellin-responsive element
g29857.t1	P-box	CCTTTTG	1248	7	gibberellin-responsive element
g29857.t1	GATA-motif	GATAGGA	388	7	light responsive element
g29857.t1	G-box	CACGTG	1669	6	light responsive element
g29857.t1	G-box	TACGTG	1775	6	light responsive element
g29857.t1	TCT-motif	TCTTAC	1181	6	light responsive element
g29857.t1	G-Box	CACGTG	1669	6	light responsive element
g29857.t1	MBS	CAACTG	149	6	drought-inducibility element
g29857.t1	MBS	CAACTG	1860	6	drought-inducibility element
g29857.t1	Box 4	ATTAAT	5	6	light responsive element
g29857.t1	Box 4	ATTAAT	1221	6	light responsive element
g29857.t1	Box 4	ATTAAT	1308	6	light responsive element
g29857.t1	Box 4	ATTAAT	1312	6	light responsive element
g29857.t1	Box 4	ATTAAT	1329	6	light responsive element
g29857.t1	Box 4	ATTAAT	1333	6	light responsive element
g29857.t1	Box 4	ATTAAT	1341	6	light responsive element
g29857.t1	Box 4	ATTAAT	1462	6	light responsive element
g29857.t1	Box 4	ATTAAT	1466	6	light responsive element
g29857.t1	Box 4	ATTAAT	1483	6	light responsive element
g29857.t1	Box 4	ATTAAT	1487	6	light responsive element
g29857.t1	Box 4	ATTAAT	1495	6	light responsive element
g29857.t1	Box 4	ATTAAT	1503	6	light responsive element
g29857.t1	ABRE	CACGTG	1669	6	abscisic acid responsiveness element
g29857.t1	ABRE	ACGTG	1670	5	abscisic acid responsiveness element
g29857.t1	ABRE	ACGTG	1775	5	abscisic acid responsiveness element
g29857.t1	Sp1	GGGCGG	1552	6	light responsive element
g29857.t1	GT1-motif	GGTTAAT	38	7	light responsive element
g29857.t1	GT1-motif	GGTTAA	39	6	light responsive element
g29857.t1	TATC-box	TATCCCA	1768	7	gibberellin-responsiveness element
g3096.t1	Sp1	GGGCGG	28	6	light responsive element
g3096.t1	Sp1	GGGCGG	1601	6	light responsive element
g3096.t1	ABRE	ACGTG	985	5	abscisic acid responsiveness element
g3096.t1	ATCT-motif	AATCTAATCC	439	9	light responsive element
g3096.t1	Box 4	ATTAAT	762	6	light responsive element
g3096.t1	Box 4	ATTAAT	993	6	light responsive element
g3096.t1	GARE-motif	TCTGTTG	1987	7	gibberellin-responsive element
g3096.t1	MBS	CAACTG	491	6	drought-inducibility element
g3096.t1	MBS	CAACTG	615	6	drought-inducibility element
g3096.t1	G-Box	CACGTT	985	6	light responsive element
g3096.t1	MRE	AACCTAA	718	7	light responsive element
g3096.t1	ARE	AAACCA	549	6	light responsive element
g3096.t1	ARE	AAACCA	867	6	light responsive element
g3096.t1	ARE	AAACCA	1495	6	light responsive element
g3096.t1	TCT-motif	TCTTAC	1469	6	light responsive element
g31403.t1	TGA-element	AACGAC	1472	6	auxin-responsive element
g31403.t1	MBS	CAACTG	31	6	drought-inducibility element
g31403.t1	TCCC-motif	TCTCCCT	109	7	light responsive element
g31403.t1	TCCC-motif	TCTCCCT	1911	7	light responsive element
g31403.t1	TCT-motif	TCTTAC	889	6	light responsive element
g31403.t1	TCT-motif	TCTTAC	1057	6	light responsive element
g31403.t1	TCT-motif	TCTTAC	1438	6	light responsive element
g31403.t1	ARE	AAACCA	1326	6	light responsive element
g31403.t1	ARE	AAACCA	1384	6	light responsive element
g31403.t1	GATA-motif	GATAGGA	380	7	light responsive element
g31403.t1	GT1-motif	GGTTAA	661	6	light responsive element
g31403.t1	GT1-motif	GGTTAA	1196	6	light responsive element
g31403.t1	GT1-motif	GGTTAAT	1891	7	light responsive element
g31403.t1	GT1-motif	GGTTAA	1892	6	light responsive element
g31403.t1	Sp1	GGGCGG	593	6	light responsive element
g31403.t1	GARE-motif	TCTGTTG	1563	7	gibberellin-responsive element
g31403.t1	Box 4	ATTAAT	1588	6	light responsive element
g31937.t1	MBS	CAACTG	941	6	drought-inducibility element
g31937.t1	chs-CMA2b	GAACCTACACAC	1778	11	light responsive element
g31937.t1	TCCC-motif	TCTCCCT	1974	7	light responsive element
g31937.t1	ACA-motif	AATCACAACCATA	1424	12	light responsive element
g31937.t1	TCA-element	CCATCTTTTT	1196	9	salicylic acid responsiveness element
g31937.t1	GATA-motif	AAGGATAAGG	544	9	light responsive element
g31937.t1	GT1-motif	GGTTAA	1340	6	light responsive element
g31937.t1	GT1-motif	GGTTAAT	1471	7	light responsive element
g31937.t1	GT1-motif	GGTTAA	1472	6	light responsive element
g31937.t1	ATC-motif	AGTAATCT	1839	8	light responsive element
g33176.t1	ARE	AAACCA	394	6	light responsive element
g33176.t1	ARE	AAACCA	437	6	light responsive element
g33176.t1	ARE	AAACCA	573	6	light responsive element
g33176.t1	P-box	CCTTTTG	48	7	gibberellin-responsive element
g33176.t1	TGA-element	AACGAC	761	6	auxin-responsive element
g33176.t1	MBS	CAACTG	155	6	drought-inducibility element
g33176.t1	MBS	CAACTG	390	6	drought-inducibility element
g33176.t1	MBS	CAACTG	1106	6	drought-inducibility element
g33176.t1	MBS	CAACTG	1262	6	drought-inducibility element
g33176.t1	GT1-motif	GGTTAA	664	6	light responsive element
g33176.t1	GT1-motif	GGTTAA	1242	6	light responsive element
g33176.t1	GT1-motif	GGTTAA	1761	6	light responsive element
g33176.t1	Sp1	GGGCGG	119	6	light responsive element
g33176.t1	ABRE	AACCCGG	1511	7	abscisic acid responsiveness element
g38973.t1	ARE	AAACCA	793	6	light responsive element
g38973.t1	ARE	AAACCA	807	6	light responsive element
g38973.t1	TCT-motif	TCTTAC	279	6	light responsive element
g38973.t1	MRE	AACCTAA	2	7	light responsive element
g38973.t1	Box 4	ATTAAT	20	6	light responsive element
g38973.t1	Box 4	ATTAAT	315	6	light responsive element
g38973.t1	Box 4	ATTAAT	1384	6	light responsive element
g38973.t1	GT1-motif	GGTTAA	1720	6	light responsive element
g40165.t1	GT1-motif	GGTTAA	1076	6	light responsive element
g40165.t1	GT1-motif	GGTTAA	1775	6	light responsive element
g40165.t1	AE-box	AGAAACTT	858	8	light responsive element
g40165.t1	ABRE	ACGTG	420	5	abscisic acid responsiveness element
g40165.t1	GARE-motif	TCTGTTG	885	7	gibberellin-responsive element
g40165.t1	GARE-motif	TCTGTTG	1062	7	gibberellin-responsive element
g40165.t1	Box 4	ATTAAT	465	6	light responsive element
g40165.t1	TGA-element	AACGAC	379	6	auxin-responsive element
g40165.t1	chs-CMA1a	TTACTTAA	1215	8	light responsive element
g40165.t1	ARE	AAACCA	827	6	light responsive element
g40165.t1	ARE	AAACCA	1198	6	light responsive element
g40165.t1	ARE	AAACCA	1302	6	light responsive element
g40165.t1	G-box	CACGAC	257	6	light responsive element
g40165.t1	G-box	CACGAC	293	6	light responsive element
g40165.t1	G-box	CACGAC	299	6	light responsive element
g40165.t1	G-box	CACGTC	419	6	light responsive element
g40165.t1	MRE	AACCTAA	1360	7	light responsive element
g40165.t1	TCCC-motif	TCTCCCT	1646	7	light responsive element
g40291.t1	Box II	TGGTAATAA	1926	9	light responsive element
g40291.t1	TCA-element	CCATCTTTTT	278	10	salicylic acid responsiveness element
g40291.t1	TCT-motif	TCTTAC	1548	6	light responsive element
g40291.t1	TCT-motif	TCTTAC	1586	6	light responsive element
g40291.t1	GT1-motif	GGTTAA	176	6	light responsive element
g40291.t1	GT1-motif	GGTTAA	274	6	light responsive element
g40291.t1	Box 4	ATTAAT	12	6	light responsive element
g40291.t1	Box 4	ATTAAT	80	6	light responsive element
g40291.t1	Box 4	ATTAAT	551	6	light responsive element
g40291.t1	Box 4	ATTAAT	801	6	light responsive element
g40291.t1	Box 4	ATTAAT	1433	6	light responsive element
g40291.t1	Box 4	ATTAAT	1453	6	light responsive element
g40291.t1	Box 4	ATTAAT	1510	6	light responsive element
g40291.t1	Box 4	ATTAAT	1530	6	light responsive element
g40291.t1	Box 4	ATTAAT	1631	6	light responsive element
g40291.t1	Box 4	ATTAAT	1768	6	light responsive element
g41047.t1	MRE	AACCTAA	1865	7	light responsive element
g41047.t1	P-box	CCTTTTG	58	7	gibberellin-responsive element
g41047.t1	TCT-motif	TCTTAC	734	6	light responsive element
g41047.t1	ARE	AAACCA	1300	6	light responsive element
g41047.t1	G-box	TACGTG	1317	6	light responsive element
g41047.t1	ABRE	ACGTG	1317	5	abscisic acid responsiveness element
g41047.t1	Sp1	GGGCGG	174	6	light responsive element
g41047.t1	Sp1	GGGCGG	270	6	light responsive element
g41047.t1	Sp1	GGGCGG	610	6	light responsive element
g41047.t1	Sp1	GGGCGG	1331	6	light responsive element
g41047.t1	Box 4	ATTAAT	1696	6	light responsive element
g41047.t1	Box 4	ATTAAT	1762	6	light responsive element
g41047.t1	Box 4	ATTAAT	1818	6	light responsive element
g41086.t1	Box 4	ATTAAT	1568	6	light responsive element
g41086.t1	Box 4	ATTAAT	1691	6	light responsive element
g41086.t1	Box 4	ATTAAT	1756	6	light responsive element
g41086.t1	Box 4	ATTAAT	1818	6	light responsive element
g41086.t1	GT1-motif	GGTTAAT	1443	7	light responsive element
g41086.t1	GT1-motif	GGTTAA	1444	6	light responsive element
g41086.t1	Sp1	GGGCGG	379	6	light responsive element
g41086.t1	Sp1	GGGCGG	771	6	light responsive element
g41086.t1	ABRE	ACGTG	1030	5	abscisic acid responsiveness element
g41086.t1	ABRE	CGCACGTGTC	1223	9	abscisic acid responsiveness element
g41086.t1	ABRE	CACGTG	1225	6	abscisic acid responsiveness element
g41086.t1	ABRE	ACGTG	1226	5	abscisic acid responsiveness element
g41086.t1	MRE	AACCTAA	1865	7	light responsive element
g41086.t1	G-box	TACGTG	1030	6	light responsive element
g41086.t1	G-box	CACGTG	1225	6	light responsive element
g41086.t1	ARE	AAACCA	1013	6	light responsive element
g41086.t1	MBS	CAACTG	200	6	drought-inducibility element
g41086.t1	MBS	CAACTG	211	6	drought-inducibility element
g41086.t1	G-Box	CACGTG	1225	6	light responsive element
g4141.t1	MRE	AACCTAA	1552	7	light responsive element
g4141.t1	ACE	GCGACGTACC	956	9	light responsive element
g4141.t1	G-box	CACGTC	588	6	light responsive element
g4141.t1	G-box	CACGTG	1041	6	light responsive element
g4141.t1	G-box	TACGTG	1052	6	light responsive element
g4141.t1	MBS	CAACTG	220	6	drought-inducibility element
g4141.t1	G-Box	CACGTG	1041	6	light responsive element
g4141.t1	ATCT-motif	AATCTAATCC	148	9	light responsive element
g4141.t1	Box 4	ATTAAT	1315	6	light responsive element
g4141.t1	Box 4	ATTAAT	1482	6	light responsive element
g4141.t1	Box 4	ATTAAT	1793	6	light responsive element
g4141.t1	I-box	cCATATCCAAT	1770	10	light responsive element
g4141.t1	ABRE	ACGTG	588	5	abscisic acid responsiveness element
g4141.t1	ABRE	CGTACGTGCA	1039	9	abscisic acid responsiveness element
g4141.t1	ABRE	CACGTG	1041	6	abscisic acid responsiveness element
g4141.t1	ABRE	ACGTG	1042	5	abscisic acid responsiveness element
g4141.t1	ABRE	CGTACGTGCA	1050	9	abscisic acid responsiveness element
g4141.t1	ABRE	ACGTG	1052	5	abscisic acid responsiveness element
g42434.t1	Box 4	ATTAAT	93	6	light responsive element
g42434.t1	Box 4	ATTAAT	1723	6	light responsive element
g42434.t1	LAMP-element	CCTTATCCA	952	9	light responsive element
g42434.t1	GA-motif	ATAGATAA	683	8	light responsive element
g42434.t1	GA-motif	ATAGATAA	775	8	light responsive element
g42434.t1	GARE-motif	TCTGTTG	944	7	gibberellin-responsive element
g42434.t1	I-box	GTATAAGGCC	950	9	light responsive element
g42434.t1	ATC-motif	AGCTATCCA	342	9	light responsive element
g42434.t1	ATC-motif	AGTAATCT	961	8	light responsive element
g42434.t1	GTGGC-motif	GATTCTGTGGC	1218	10	light responsive element
g42434.t1	GATA-motif	AAGATAAGATT	1021	10	light responsive element
g42434.t1	ARE	AAACCA	219	6	light responsive element
g42434.t1	ARE	AAACCA	569	6	light responsive element
g42434.t1	ARE	AAACCA	1071	6	light responsive element
g42434.t1	TCT-motif	TCTTAC	966	6	light responsive element
g42451.t1	LTR	CCGAAA	754	6	low-temperature responsiveness element
g42451.t1	Box 4	ATTAAT	1296	6	light responsive element
g42451.t1	Box 4	ATTAAT	1977	6	light responsive element
g42451.t1	GA-motif	ATAGATAA	1587	8	light responsive element
g42451.t1	I-box	cCATATCCAAT	1846	10	light responsive element
g42451.t1	GT1-motif	GGTTAAT	84	7	light responsive element
g42451.t1	GT1-motif	GGTTAA	85	6	light responsive element
g42451.t1	GT1-motif	GGTTAA	1255	6	light responsive element
g42451.t1	GT1-motif	GGTTAA	1446	6	light responsive element
g42451.t1	ARE	AAACCA	512	6	light responsive element
g42451.t1	ARE	AAACCA	827	6	light responsive element
g42451.t1	ARE	AAACCA	1707	6	light responsive element
g42451.t1	G-box	CAGACGTGGCA	191	10	light responsive element
g42487.t1	Box 4	ATTAAT	168	6	light responsive element
g42487.t1	Box 4	ATTAAT	556	6	light responsive element
g42487.t1	Box 4	ATTAAT	668	6	light responsive element
g42487.t1	Box 4	ATTAAT	1294	6	light responsive element
g42487.t1	LTR	CCGAAA	578	6	low-temperature responsiveness element
g42487.t1	GARE-motif	TCTGTTG	359	7	gibberellin-responsive element
g42487.t1	ABRE	CACGTG	845	6	abscisic acid responsiveness element
g42487.t1	ABRE	ACGTG	846	5	abscisic acid responsiveness element
g42487.t1	GT1-motif	GGTTAA	1013	6	light responsive element
g42487.t1	P-box	CCTTTTG	1954	7	gibberellin-responsive element
g42487.t1	MRE	AACCTAA	976	7	light responsive element
g42487.t1	AT1-motif	AATTATTTTTTATT	735	13	light responsive element
g42487.t1	ARE	AAACCA	1714	6	light responsive element
g42487.t1	G-box	CACGTG	845	6	light responsive element
g42487.t1	G-Box	CACGTG	845	6	light responsive element
g42487.t1	MBS	CAACTG	1692	6	drought-inducibility element
g42805.t1	ATC-motif	AGTAATCT	591	8	light responsive element
g42805.t1	Sp1	GGGCGG	363	6	light responsive element
g42805.t1	ABRE	ACGTG	1124	5	abscisic acid responsiveness element
g42805.t1	ABRE	ACGTG	1835	5	abscisic acid responsiveness element
g42805.t1	LTR	CCGAAA	153	6	low-temperature responsiveness element
g42805.t1	LTR	CCGAAA	278	6	low-temperature responsiveness element
g42805.t1	LAMP-element	CTTTATCA	1165	8	light responsive element
g42805.t1	ATCT-motif	AATCTAATCC	1549	9	light responsive element
g42805.t1	GATA-motif	AAGATAAGATT	440	10	light responsive element
g42805.t1	G-box	CACGAC	122	6	light responsive element
g42805.t1	G-box	CACGAC	376	6	light responsive element
g42805.t1	G-box	CACGAC	813	6	light responsive element
g42805.t1	G-box	TAACACGTAG	1122	9	light responsive element
g42805.t1	G-box	TACGTG	1123	6	light responsive element
g42805.t1	G-box	TACGTG	1834	6	light responsive element
g42805.t1	TCT-motif	TCTTAC	1831	6	light responsive element
g42805.t1	P-box	CCTTTTG	493	7	gibberellin-responsive element
g42805.t1	P-box	CCTTTTG	1333	7	gibberellin-responsive element
g42805.t1	MRE	AACCTAA	1359	7	light responsive element
g42806.t1	AE-box	AGAAACAA	285	8	light responsive element
g42806.t1	AE-box	AGAAACAA	325	8	light responsive element
g42806.t1	GARE-motif	TCTGTTG	248	7	gibberellin-responsive element
g42806.t1	GARE-motif	TCTGTTG	290	7	gibberellin-responsive element
g42806.t1	GARE-motif	TCTGTTG	330	7	gibberellin-responsive element
g42806.t1	Box 4	ATTAAT	1067	6	light responsive element
g42806.t1	Box 4	ATTAAT	1580	6	light responsive element
g42806.t1	MBS	CAACTG	769	6	drought-inducibility element
g42806.t1	MBS	CAACTG	1216	6	drought-inducibility element
g42806.t1	SARE	TTCGACCATCTT	826	11	salicylic acid responsiveness element
g42806.t1	TCT-motif	TCTTAC	705	6	light responsive element
g42806.t1	AAAC-motif	CAATCAAAACCT	1059	11	light responsive element
g42806.t1	ARE	AAACCA	741	6	light responsive element
g42806.t1	ARE	AAACCA	911	6	light responsive element
g42806.t1	ARE	AAACCA	972	6	light responsive element
g43226.t1	ARE	AAACCA	492	6	light responsive element
g43226.t1	G-box	CACGTG	1142	6	light responsive element
g43226.t1	G-box	CACGAC	1206	6	light responsive element
g43226.t1	P-box	CCTTTTG	1979	7	gibberellin-responsive element
g43226.t1	G-Box	CACGTG	1142	6	light responsive element
g43226.t1	Box 4	ATTAAT	1343	6	light responsive element
g43226.t1	Box 4	ATTAAT	1786	6	light responsive element
g43226.t1	LTR	CCGAAA	659	6	low-temperature responsiveness element
g43226.t1	I-box	atGATAAGGTC	1738	10	light responsive element
g43226.t1	ABRE	CACGTG	1142	6	abscisic acid responsiveness element
g43226.t1	ABRE	ACGTG	1143	5	abscisic acid responsiveness element
g43343.t1	GATA-motif	AAGGATAAGG	378	9	light responsive element
g43343.t1	ARE	AAACCA	1501	6	light responsive element
g43343.t1	TCA-element	CCATCTTTTT	207	10	salicylic acid responsiveness element
g43343.t1	TCA-element	CCATCTTTTT	365	9	salicylic acid responsiveness element
g43343.t1	TCA-element	CCATCTTTTT	416	9	salicylic acid responsiveness element
g43343.t1	TCA-element	CCATCTTTTT	1402	9	salicylic acid responsiveness element
g43343.t1	3-AF1 binding site	TAAGAGAGGAA	524	10	light responsive element
g43343.t1	AE-box	AGAAACAA	82	8	light responsive element
g43345.t1	ARE	AAACCA	1379	6	light responsive element
g43345.t1	G-box	CACGAC	661	6	light responsive element
g43345.t1	GATA-motif	GATAGGA	366	7	light responsive element
g43345.t1	MRE	AACCTAA	594	7	light responsive element
g43345.t1	P-box	CCTTTTG	1294	7	gibberellin-responsive element
g43345.t1	L-box	ATCCCACCTAC	1941	10	light responsive element
g43345.t1	Box 4	ATTAAT	582	6	light responsive element
g43345.t1	Box 4	ATTAAT	838	6	light responsive element
g43345.t1	AE-box	AGAAACTT	848	8	light responsive element
g4613.t1	I-box	cCATATCCAAT	1362	10	light responsive element
g4613.t1	ABRE	CACGTG	48	6	abscisic acid responsiveness element
g4613.t1	ABRE	ACGTG	49	5	abscisic acid responsiveness element
g4613.t1	ATCT-motif	AATCTAATCC	1729	9	light responsive element
g4613.t1	GARE-motif	TCTGTTG	1800	7	gibberellin-responsive element
g4613.t1	LTR	CCGAAA	1756	6	low-temperature responsiveness element
g4613.t1	G-Box	CACGTG	48	6	light responsive element
g4613.t1	MBS	CAACTG	909	6	drought-inducibility element
g4613.t1	MBS	CAACTG	1519	6	drought-inducibility element
g4613.t1	MRE	AACCTAA	235	7	light responsive element
g4613.t1	MRE	AACCTAA	712	7	light responsive element
g4613.t1	P-box	CCTTTTG	1781	7	gibberellin-responsive element
g4613.t1	chs-CMA2a	TCACTTGA	392	8	light responsive element
g4613.t1	chs-CMA2a	TCACTTGA	462	8	light responsive element
g4613.t1	TCT-motif	TCTTAC	1902	6	light responsive element
g4613.t1	ARE	AAACCA	1264	6	light responsive element
g4613.t1	ARE	AAACCA	1500	6	light responsive element
g4613.t1	ARE	AAACCA	1635	6	light responsive element
g4613.t1	G-box	ACACGTGT	47	8	light responsive element
g4613.t1	G-box	CACGTG	48	6	light responsive element
g46231.t1	TATC-box	TATCCCA	428	7	gibberellin-responsiveness element
g46231.t1	GT1-motif	GGTTAA	716	6	light responsive element
g46231.t1	GT1-motif	GGTTAA	1735	6	light responsive element
g46231.t1	I-box	gGATAAGGTG	430	9	light responsive element
g46231.t1	Box 4	ATTAAT	1609	6	light responsive element
g46231.t1	Box 4	ATTAAT	1905	6	light responsive element
g46231.t1	LTR	CCGAAA	1367	6	low-temperature responsiveness element
g46231.t1	GARE-motif	TCTGTTG	1740	7	gibberellin-responsive element
g46231.t1	ARE	AAACCA	1869	6	light responsive element
g46231.t1	TCCC-motif	TCTCCCT	597	7	light responsive element
g46231.t1	TCCC-motif	TCTCCCT	1112	7	light responsive element
g47109.t1	LTR	CCGAAA	927	6	low-temperature responsiveness element
g47109.t1	Box 4	ATTAAT	220	6	light responsive element
g47109.t1	I-box	atGATAAGGTC	1962	10	light responsive element
g47109.t1	I-box	gGATAAGGTG	1963	9	light responsive element
g47109.t1	Sp1	GGGCGG	757	6	light responsive element
g47109.t1	ABRE	ACGTG	703	5	abscisic acid responsiveness element
g47109.t1	ABRE	CACGTG	1263	6	abscisic acid responsiveness element
g47109.t1	ABRE	ACGTG	1264	5	abscisic acid responsiveness element
g47109.t1	AT1-motif	AATTATTTTTTATT	966	13	light responsive element
g47109.t1	P-box	CCTTTTG	1673	7	gibberellin-responsive element
g47109.t1	TCT-motif	TCTTAC	1888	6	light responsive element
g47109.t1	G-box	CACGTC	703	6	light responsive element
g47109.t1	G-box	CACGTG	1263	6	light responsive element
g47109.t1	G-box	CACGAC	1739	6	light responsive element
g47109.t1	ARE	AAACCA	930	6	light responsive element
g47109.t1	ARE	AAACCA	1037	6	light responsive element
g47109.t1	MBS	CAACTG	1253	6	drought-inducibility element
g47109.t1	G-Box	CACGTG	1263	6	light responsive element
g50518.t1	MBS	CAACTG	301	6	drought-inducibility element
g50518.t1	MBS	CAACTG	558	6	drought-inducibility element
g50518.t1	MBS	CAACTG	1338	6	drought-inducibility element
g50518.t1	G-Box	CACGTT	158	6	light responsive element
g50518.t1	G-Box	CACGTT	223	6	light responsive element
g50518.t1	Box II	ACACGTTGT	157	9	light responsive element
g50518.t1	ARE	AAACCA	567	6	light responsive element
g50518.t1	ARE	AAACCA	1534	6	light responsive element
g50518.t1	AE-box	AGAAACTT	817	8	light responsive element
g50518.t1	ABRE	ACGTG	158	5	abscisic acid responsiveness element
g50518.t1	ABRE	GCAACGTGTC	221	9	abscisic acid responsiveness element
g50518.t1	ABRE	ACGTG	223	5	abscisic acid responsiveness element
g50518.t1	ABRE	AACCCGG	1295	7	abscisic acid responsiveness element
g50518.t1	GARE-motif	TCTGTTG	868	7	gibberellin-responsive element
g50518.t1	Box 4	ATTAAT	1596	6	light responsive element
g5112.t1	TCT-motif	TCTTAC	331	6	light responsive element
g5112.t1	TCT-motif	TCTTAC	670	6	light responsive element
g5112.t1	TCT-motif	TCTTAC	1151	6	light responsive element
g5112.t1	ARE	AAACCA	1166	6	light responsive element
g5112.t1	G-box	CACGTC	269	6	light responsive element
g5112.t1	G-box	GCCACGTGGA	412	9	light responsive element
g5112.t1	G-box	CACGTC	456	6	light responsive element
g5112.t1	G-box	CACGTC	1527	6	light responsive element
g5112.t1	TGA-element	AACGAC	1498	6	auxin-responsive element
g5112.t1	G-Box	CACGTT	738	6	light responsive element
g5112.t1	3-AF1 binding site	TAAGAGAGGAA	332	11	light responsive element
g5112.t1	LTR	CCGAAA	722	6	low-temperature responsiveness element
g5112.t1	Box 4	ATTAAT	754	6	light responsive element
g5112.t1	Box 4	ATTAAT	1581	6	light responsive element
g5112.t1	Box 4	ATTAAT	1676	6	light responsive element
g5112.t1	GT1-motif	GGTTAAT	377	7	light responsive element
g5112.t1	GT1-motif	GGTTAA	1825	6	light responsive element
g5112.t1	GT1-motif	GGTTAAT	1934	7	light responsive element
g5112.t1	ABRE	ACGTG	270	5	abscisic acid responsiveness element
g5112.t1	ABRE	GCCGCGTGGC	412	9	abscisic acid responsiveness element
g5112.t1	ABRE	GACACGTGGC	454	9	abscisic acid responsiveness element
g5112.t1	ABRE	ACGTG	457	5	abscisic acid responsiveness element
g5112.t1	ABRE	ACGTG	739	5	abscisic acid responsiveness element
g5112.t1	ABRE	ACGTG	1527	5	abscisic acid responsiveness element
g54072.t1	TCT-motif	TCTTAC	1061	6	light responsive element
g54072.t1	GATA-motif	AAGGATAAGG	1212	9	light responsive element
g54072.t1	TCA-element	CCATCTTTTT	1124	9	salicylic acid responsiveness element
g54072.t1	ARE	AAACCA	178	6	light responsive element
g54072.t1	ARE	AAACCA	186	6	light responsive element
g54072.t1	ARE	AAACCA	216	6	light responsive element
g54072.t1	G-box	CACGAC	764	6	light responsive element
g54072.t1	LTR	CCGAAA	296	6	low-temperature responsiveness element
g54072.t1	Box 4	ATTAAT	156	6	light responsive element
g54072.t1	Box 4	ATTAAT	476	6	light responsive element
g54072.t1	Box 4	ATTAAT	688	6	light responsive element
g54072.t1	GT1-motif	GGTTAAT	956	7	light responsive element
g54072.t1	GT1-motif	GGTTAA	957	6	light responsive element
g54072.t1	ABRE	AACCCGG	451	7	abscisic acid responsiveness element
g54456.t1	ARE	AAACCA	439	6	light responsive element
g54456.t1	ARE	AAACCA	645	6	light responsive element
g54456.t1	ARE	AAACCA	727	6	light responsive element
g54456.t1	ARE	AAACCA	1943	6	light responsive element
g54456.t1	GTGGC-motif	CATCGTGTGGC	1548	10	light responsive element
g54456.t1	chs-CMA2a	TCACTTGA	1321	8	light responsive element
g54456.t1	P-box	CCTTTTG	731	7	gibberellin-responsive element
g54456.t1	P-box	CCTTTTG	1690	7	gibberellin-responsive element
g54456.t1	AE-box	AGAAACAA	677	8	light responsive element
g54456.t1	LTR	CCGAAA	685	6	low-temperature responsiveness element
g54456.t1	LTR	CCGAAA	783	6	low-temperature responsiveness element
g54456.t1	Box 4	ATTAAT	250	6	light responsive element
g54456.t1	Box 4	ATTAAT	1063	6	light responsive element
g54456.t1	Box 4	ATTAAT	1126	6	light responsive element
g54456.t1	Box 4	ATTAAT	1448	6	light responsive element
g55310.t1	TATC-box	TATCCCA	171	7	gibberellin-responsiveness element
g55310.t1	ABRE	ACGTG	1104	5	abscisic acid responsiveness element
g55310.t1	GT1-motif	GGTTAAT	888	7	light responsive element
g55310.t1	GT1-motif	GGTTAA	889	6	light responsive element
g55310.t1	AE-box	AGAAACAA	784	8	light responsive element
g55310.t1	GARE-motif	TCTGTTG	746	7	gibberellin-responsive element
g55310.t1	GARE-motif	TCTGTTG	841	7	gibberellin-responsive element
g55310.t1	MBS	CAACTG	551	6	drought-inducibility element
g55310.t1	MBS	CAACTG	1984	6	drought-inducibility element
g55310.t1	TGA-element	AACGAC	558	6	auxin-responsive element
g55310.t1	ARE	AAACCA	1064	6	light responsive element
g55310.t1	ARE	AAACCA	1597	6	light responsive element
g55310.t1	ARE	AAACCA	1978	6	light responsive element
g55310.t1	TCA-element	CCATCTTTTT	160	9	salicylic acid responsiveness element
g55310.t1	TCA-element	CCATCTTTTT	1590	9	salicylic acid responsiveness element
g55310.t1	G-box	TACGTG	1104	6	light responsive element
g55310.t1	G-box	CACGAC	1675	6	light responsive element
g5537.t1	G-box	CACGTC	1778	6	light responsive element
g5537.t1	ARE	AAACCA	871	6	light responsive element
g5537.t1	ABRE	AACCCGG	1593	7	abscisic acid responsiveness element
g5537.t1	ABRE	ACGTG	1778	5	abscisic acid responsiveness element
g5537.t1	GT1-motif	GGTTAA	130	6	light responsive element
g5537.t1	Box 4	ATTAAT	245	6	light responsive element
g5537.t1	Box 4	ATTAAT	1116	6	light responsive element
g5537.t1	Box 4	ATTAAT	1291	6	light responsive element
g5537.t1	GARE-motif	TCTGTTG	143	7	gibberellin-responsive element
g5537.t1	ATCT-motif	AATCTAATCC	1990	9	light responsive element
g55662.t1	GT1-motif	GGTTAA	276	6	light responsive element
g55662.t1	I-box	cCATATCCAAT	47	10	light responsive element
g55662.t1	I-box	gGATAAGGTG	1430	9	light responsive element
g55662.t1	I-box	gGATAAGGTG	1506	9	light responsive element
g55662.t1	Box 4	ATTAAT	164	6	light responsive element
g55662.t1	Box 4	ATTAAT	376	6	light responsive element
g55662.t1	Box 4	ATTAAT	851	6	light responsive element
g55662.t1	Box 4	ATTAAT	1719	6	light responsive element
g55662.t1	TGA-element	AACGAC	1946	6	auxin-responsive element
g55662.t1	TGA-element	AACGAC	1952	6	auxin-responsive element
g55662.t1	MBS	CAACTG	313	6	drought-inducibility element
g55662.t1	MBS	CAACTG	1968	6	drought-inducibility element
g55662.t1	chs-CMA1a	TTACTTAA	613	8	light responsive element
g55662.t1	G-box	TAACACGTAG	987	9	light responsive element
g55662.t1	ARE	AAACCA	157	6	light responsive element
g55662.t1	P-box	CCTTTTG	1160	7	gibberellin-responsive element
g55662.t1	TCCC-motif	TCTCCCT	438	7	light responsive element
g58018.t1	MBS	CAACTG	24	6	drought-inducibility element
g58018.t1	TCT-motif	TCTTAC	534	6	light responsive element
g58018.t1	TCA-element	CCATCTTTTT	684	9	salicylic acid responsiveness element
g58018.t1	ARE	AAACCA	218	6	light responsive element
g58018.t1	ARE	AAACCA	378	6	light responsive element
g58018.t1	ARE	AAACCA	868	6	light responsive element
g58018.t1	ARE	AAACCA	876	6	light responsive element
g58018.t1	ARE	AAACCA	915	6	light responsive element
g58018.t1	ARE	AAACCA	929	6	light responsive element
g58018.t1	GT1-motif	GGTTAA	358	6	light responsive element
g58018.t1	Sp1	GGGCGG	1232	6	light responsive element
g58018.t1	Sp1	GGGCGG	1671	6	light responsive element
g58018.t1	Sp1	GGGCGG	1935	6	light responsive element
g58018.t1	3-AF1 binding site	TAAGAGAGGAA	6	10	light responsive element
g58018.t1	LTR	CCGAAA	1160	6	low-temperature responsiveness element
g58037.t1	Sp1	GGGCGG	1935	6	light responsive element
g58037.t1	AE-box	AGAAACTT	1202	8	light responsive element
g58037.t1	GT1-motif	GGTTAAT	1709	7	light responsive element
g58037.t1	Gap-box	CAAATGAA(A/G)A	1614	9.5	light responsive element
g58037.t1	LTR	CCGAAA	1037	6	low-temperature responsiveness element
g58037.t1	Box 4	ATTAAT	530	6	light responsive element
g58037.t1	Box 4	ATTAAT	561	6	light responsive element
g58037.t1	TCA-element	CCATCTTTTT	546	9	salicylic acid responsiveness element
g58037.t1	TCA-element	CCATCTTTTT	1188	9	salicylic acid responsiveness element
g58037.t1	ARE	AAACCA	121	6	light responsive element
g58037.t1	ARE	AAACCA	334	6	light responsive element
g58037.t1	GATA-motif	AAGATAAGATT	233	10	light responsive element
g58037.t1	GATA-motif	GATAGGG	1425	7	light responsive element
g58037.t1	TCT-motif	TCTTAC	32	6	light responsive element
g58037.t1	TCT-motif	TCTTAC	458	6	light responsive element
g58037.t1	TCT-motif	TCTTAC	1894	6	light responsive element
g58639.t1	G-Box	CACGTG	1314	6	light responsive element
g58639.t1	TCA-element	TCAGAAGAGG	1917	9	salicylic acid responsiveness element
g58639.t1	G-box	TACGTG	1308	6	light responsive element
g58639.t1	G-box	GCCACGTGGA	1312	9	light responsive element
g58639.t1	G-box	ACACGTGGC	1313	9	light responsive element
g58639.t1	G-box	CACGTG	1314	6	light responsive element
g58639.t1	G-box	CACGTC	1429	6	light responsive element
g58639.t1	GATA-motif	AAGGATAAGG	1948	9	light responsive element
g58639.t1	TCT-motif	TCTTAC	1410	6	light responsive element
g58639.t1	TCT-motif	TCTTAC	1634	6	light responsive element
g58639.t1	TATC-box	TATCCCA	1980	7	gibberellin-responsiveness element
g58639.t1	ABRE	CGTACGTGCA	1306	9	abscisic acid responsiveness element
g58639.t1	ABRE	ACGTG	1308	5	abscisic acid responsiveness element
g58639.t1	ABRE	GACACGTGGC	1312	9	abscisic acid responsiveness element
g58639.t1	ABRE	CACGTG	1314	6	abscisic acid responsiveness element
g58639.t1	ABRE	ACGTG	1315	5	abscisic acid responsiveness element
g58639.t1	ABRE	ACGTG	1429	5	abscisic acid responsiveness element
g58639.t1	GT1-motif	GGTTAAT	10	7	light responsive element
g58639.t1	Box 4	ATTAAT	15	6	light responsive element
g58639.t1	Box 4	ATTAAT	1112	6	light responsive element
g58639.t1	Box 4	ATTAAT	1366	6	light responsive element
g59089.t1	MBS	CAACTG	152	6	drought-inducibility element
g59089.t1	chs-CMA1a	TTACTTAA	342	8	light responsive element
g59089.t1	TCT-motif	TCTTAC	173	6	light responsive element
g59089.t1	TCT-motif	TCTTAC	1830	6	light responsive element
g59089.t1	TCCC-motif	TCTCCCT	191	7	light responsive element
g59089.t1	ABRE	AACCCGG	100	7	abscisic acid responsiveness element
g59089.t1	ABRE	ACGTG	1447	5	abscisic acid responsiveness element
g59089.t1	Sp1	GGGCGG	41	6	light responsive element
g59089.t1	GARE-motif	TCTGTTG	1570	7	gibberellin-responsive element
g59089.t1	LTR	CCGAAA	416	6	low-temperature responsiveness element
g59089.t1	Box 4	ATTAAT	679	6	light responsive element
g59089.t1	G-Box	CACGTT	1446	6	light responsive element
g59089.t1	ARE	AAACCA	1640	6	light responsive element
g59089.t1	G-box	TAAACGTG	1444	8	light responsive element
g59089.t1	P-box	CCTTTTG	1874	7	gibberellin-responsive element
g59089.t1	ATC-motif	AGTAATCT	733	8	light responsive element
g59089.t1	I-box	AGATAAGG	1565	8	light responsive element
g59089.t1	GT1-motif	GGTTAAT	1211	7	light responsive element
g59089.t1	GT1-motif	GGTTAA	1431	6	light responsive element
g59089.t1	GT1-motif	GTGTGTGAA	1856	9	light responsive element
g59430.t1	Box 4	ATTAAT	1151	6	light responsive element
g59430.t1	ABRE	ACGTG	883	5	abscisic acid responsiveness element
g59430.t1	ARE	AAACCA	1942	6	light responsive element
g59430.t1	ARE	AAACCA	1949	6	light responsive element
g59430.t1	ARE	AAACCA	1954	6	light responsive element
g59430.t1	G-box	TAAACGTG	883	8	light responsive element
g59430.t1	G-Box	CACGTT	883	6	light responsive element
g59430.t1	chs-CMA1a	TTACTTAA	1847	8	light responsive element
g60769.t1	GARE-motif	TCTGTTG	1430	7	gibberellin-responsive element
g60769.t1	Box 4	ATTAAT	279	6	light responsive element
g60769.t1	MBS	CAACTG	1454	6	drought-inducibility element
g60769.t1	MRE	AACCTAA	716	7	light responsive element
g60769.t1	TCT-motif	TCTTAC	324	6	light responsive element
g60769.t1	TCA-element	CCATCTTTTT	1081	9	salicylic acid responsiveness element
g60769.t1	G-box	CACGAC	1288	6	light responsive element
g60797.t1	Box 4	ATTAAT	454	6	light responsive element
g60797.t1	Box 4	ATTAAT	1684	6	light responsive element
g60797.t1	GARE-motif	TCTGTTG	566	7	gibberellin-responsive element
g60797.t1	ABRE	ACGTG	1164	5	abscisic acid responsiveness element
g60797.t1	ABRE	ACGTG	1603	5	abscisic acid responsiveness element
g60797.t1	G-box	CACGAC	865	6	light responsive element
g60797.t1	G-box	TACGTG	1164	6	light responsive element
g60797.t1	G-box	TACGTG	1603	6	light responsive element
g60797.t1	ARE	AAACCA	147	6	light responsive element
g60797.t1	ARE	AAACCA	1989	6	light responsive element
g60797.t1	TCT-motif	TCTTAC	1873	6	light responsive element
g60797.t1	MRE	AACCTAA	1335	7	light responsive element
g60797.t1	MRE	AACCTAA	1359	7	light responsive element
g60797.t1	TGA-element	AACGAC	875	6	auxin-responsive element
g631.t1	I-box	gGATAAGGTG	1472	9	light responsive element
g631.t1	LAMP-element	CCTTATCCA	1450	9	light responsive element
g631.t1	LTR	CCGAAA	1571	6	low-temperature responsiveness element
g631.t1	Box 4	ATTAAT	1803	6	light responsive element
g631.t1	MBS	CAACTG	20	6	drought-inducibility element
g631.t1	MBS	CAACTG	515	6	drought-inducibility element
g631.t1	P-box	CCTTTTG	1874	7	gibberellin-responsive element
g631.t1	TCA-element	CCATCTTTTT	363	9	salicylic acid responsiveness element
g631.t1	ARE	AAACCA	974	6	light responsive element
g631.t1	ARE	AAACCA	1547	6	light responsive element
g631.t1	ARE	AAACCA	1913	6	light responsive element
g9536.t1	G-Box	CACGTT	692	6	light responsive element
g9536.t1	MBS	CAACTG	1294	6	drought-inducibility element
g9536.t1	TCA-element	CCATCTTTTT	152	9	salicylic acid responsiveness element
g9536.t1	TCA-element	CCATCTTTTT	362	9	salicylic acid responsiveness element
g9536.t1	TCA-element	CCATCTTTTT	766	9	salicylic acid responsiveness element
g9536.t1	ARE	AAACCA	1832	6	light responsive element
g9536.t1	MRE	AACCTAA	1413	7	light responsive element
g9536.t1	MRE	AACCTAA	1418	7	light responsive element
g9536.t1	GT1-motif	GGTTAA	886	6	light responsive element
g9536.t1	GT1-motif	GGTTAA	1219	6	light responsive element
g9536.t1	GT1-motif	GGTTAAT	1660	7	light responsive element
g9536.t1	ABRE	ACGTG	693	5	abscisic acid responsiveness element
g9536.t1	Box 4	ATTAAT	1713	6	light responsive element
g9536.t1	LTR	CCGAAA	952	6	low-temperature responsiveness element
g9660.t1	G-Box	CACGTG	590	6	light responsive element
g9660.t1	GATA-motif	AAGGATAAGG	230	9	light responsive element
g9660.t1	G-box	CACGTG	590	6	light responsive element
g9660.t1	G-box	CACGAC	1504	6	light responsive element
g9660.t1	G-box	CACGTC	1689	6	light responsive element
g9660.t1	ARE	AAACCA	119	6	light responsive element
g9660.t1	ARE	AAACCA	688	6	light responsive element
g9660.t1	P-box	CCTTTTG	6	7	gibberellin-responsive element
g9660.t1	ABRE	CACGTG	590	6	abscisic acid responsiveness element
g9660.t1	ABRE	ACGTG	591	5	abscisic acid responsiveness element
g9660.t1	ABRE	ACGTG	1689	5	abscisic acid responsiveness element
g9660.t1	GT1-motif	GGTTAA	1459	6	light responsive element
g9660.t1	GT1-motif	GGTTAA	1752	6	light responsive element
g9660.t1	I-box	ccttatcct	231	9	light responsive element
g9660.t1	Box 4	ATTAAT	538	6	light responsive element
g9660.t1	Box 4	ATTAAT	901	6	light responsive element
g9660.t1	Box 4	ATTAAT	933	6	light responsive element
g9660.t1	Box 4	ATTAAT	937	6	light responsive element
g9660.t1	Box 4	ATTAAT	1627	6	light responsive element
g9661.t1	GATA-motif	AAGGATAAGG	960	9	light responsive element
g9661.t1	TCA-element	CCATCTTTTT	594	9	salicylic acid responsiveness element
g9661.t1	ARE	AAACCA	255	6	light responsive element
g9661.t1	ARE	AAACCA	1405	6	light responsive element
g9661.t1	G-box	CACGAC	648	6	light responsive element
g9661.t1	G-box	TACGTG	1811	6	light responsive element
g9661.t1	MRE	AACCTAA	1768	7	light responsive element
g9661.t1	G-Box	CACGTT	1392	6	light responsive element
g9661.t1	MBS	CAACTG	1385	6	drought-inducibility element
g9661.t1	MBS	CAACTG	1985	6	drought-inducibility element
g9661.t1	Box 4	ATTAAT	1294	6	light responsive element
g9661.t1	Box 4	ATTAAT	1333	6	light responsive element
g9661.t1	Box 4	ATTAAT	1843	6	light responsive element
g9661.t1	GT1-motif	GGTTAA	441	6	light responsive element
g9661.t1	GT1-motif	GGTTAA	585	6	light responsive element
g9661.t1	GT1-motif	GGTTAAT	758	7	light responsive element
g9661.t1	ABRE	ACGTG	1393	5	abscisic acid responsiveness element
g9661.t1	ABRE	ACGTG	1812	5	abscisic acid responsiveness element
g9741.t1	ABRE	ACGTG	835	5	abscisic acid responsiveness element
g9741.t1	ABRE	ACGTG	1129	5	abscisic acid responsiveness element
g9741.t1	GT1-motif	GGTTAA	1372	6	light responsive element
g9741.t1	I-box	cCATATCCAAT	1620	10	light responsive element
g9741.t1	TATC-box	TATCCCA	1654	7	gibberellin-responsiveness element
g9741.t1	LTR	CCGAAA	1178	6	low-temperature responsiveness element
g9741.t1	Box 4	ATTAAT	290	6	light responsive element
g9741.t1	Box 4	ATTAAT	1230	6	light responsive element
g9741.t1	Box 4	ATTAAT	1754	6	light responsive element
g9741.t1	Box 4	ATTAAT	1933	6	light responsive element
g9741.t1	GARE-motif	TCTGTTG	617	7	gibberellin-responsive element
g9741.t1	MBS	CAACTG	22	6	drought-inducibility element
g9741.t1	MBS	CAACTG	743	6	drought-inducibility element
g9741.t1	MBS	CAACTG	1832	6	drought-inducibility element
g9741.t1	G-Box	CACGTT	835	6	light responsive element
g9741.t1	G-Box	CACGTT	1128	6	light responsive element
g9741.t1	chs-CMA2a	TCACTTGA	1061	8	light responsive element
g9741.t1	G-box	TAACACGTAG	832	9	light responsive element
g9741.t1	ARE	AAACCA	1376	6	light responsive element
g9741.t1	CAG-motif	GAAAGGCAGAC	542	10	light responsive element

## Sheet: Sheet3
Cis-elements associated with hormone and abiotic stress within the IbDExDH gene promoters.
Gene ID	Name	Sequence	Position of the cis-elements	Length of the cis-elements	Cis-elements associated with hormone or abiotic stress
g1009.t1	AuxRR-core	GGTCCAT	262	7	auxin responsiveness element
g1009.t1	ATC-motif	AGTAATCT	973	8	light responsive element
g1009.t1	GT1-motif	GGTTAA	1321	6	light responsive element
g1009.t1	GT1-motif	GGTTAA	1554	6	light responsive element
g1009.t1	GT1-motif	GGTTAA	1811	6	light responsive element
g1009.t1	AE-box	AGAAACTT	1976	8	light responsive element
g1009.t1	CGTCA-motif	CGTCA	1134	5	MeJA-responsiveness element
g1009.t1	Box 4	ATTAAT	661	6	light responsive element
g1009.t1	Box 4	ATTAAT	822	6	light responsive element
g1009.t1	Box 4	ATTAAT	1450	6	light responsive element
g1009.t1	Box 4	ATTAAT	1645	6	light responsive element
g1009.t1	LTR	CCGAAA	346	6	low-temperature responsiveness element
g1009.t1	LTR	CCGAAA	1820	6	low-temperature responsiveness element
g1009.t1	TGACG-motif	TGACG	1134	5	MeJA-responsiveness element
g10216.t1	TCT-motif	TCTTAC	396	6	light responsive element
g10216.t1	TGACG-motif	TGACG	759	5	MeJA-responsiveness element
g10216.t1	LTR	CCGAAA	355	6	low-temperature responsiveness element
g10216.t1	G-box	TACGTG	399	6	light responsive element
g10216.t1	G-box	CACGTG	789	6	light responsive element
g10216.t1	Box 4	ATTAAT	773	6	light responsive element
g10216.t1	Box 4	ATTAAT	1412	6	light responsive element
g10216.t1	Box 4	ATTAAT	1454	6	light responsive element
g10216.t1	ABRE	ACGTG	400	5	abscisic acid responsiveness element
g10216.t1	ABRE	CACGTG	789	6	abscisic acid responsiveness element
g10216.t1	ABRE	ACGTG	790	5	abscisic acid responsiveness element
g10216.t1	ABRE	CGCACGTGTC	963	9	abscisic acid responsiveness element
g10216.t1	CGTCA-motif	CGTCA	759	5	MeJA-responsiveness element
g10216.t1	G-Box	CACGTG	789	6	light responsive element
g10216.t1	GT1-motif	GGTTAA	479	6	light responsive element
g10599.t1	AE-box	AGAAACTT	1526	8	light responsive element
g10599.t1	GA-motif	ATAGATAA	478	8	light responsive element
g10599.t1	GA-motif	ATAGATAA	1034	8	light responsive element
g10599.t1	GT1-motif	GGTTAAT	1856	7	light responsive element
g10599.t1	GT1-motif	GGTTAA	1857	6	light responsive element
g10599.t1	Box 4	ATTAAT	148	6	light responsive element
g10599.t1	Box 4	ATTAAT	1022	6	light responsive element
g10599.t1	Box 4	ATTAAT	1691	6	light responsive element
g10599.t1	Box 4	ATTAAT	1869	6	light responsive element
g10599.t1	Box 4	ATTAAT	1919	6	light responsive element
g10599.t1	Sp1	GGGCGG	129	6	light responsive element
g10599.t1	CGTCA-motif	CGTCA	1516	5	MeJA-responsiveness element
g10599.t1	TCA-element	CCATCTTTTT	1760	9	salicylic acid responsiveness element
g10599.t1	P-box	CCTTTTG	247	7	gibberellin-responsive element
g10599.t1	chs-CMA2b	GAACCTACACAC	775	11	light responsive element
g10599.t1	GATA-motif	AAGGATAAGG	299	9	light responsive element
g10599.t1	GATA-motif	GATAGGA	747	7	light responsive element
g10599.t1	GATA-motif	AAGATAAGATT	1185	10	light responsive element
g10599.t1	GATA-motif	AAGATAAGATT	1245	10	light responsive element
g10599.t1	G-box	CACGAC	28	6	light responsive element
g10599.t1	I-box	TAGATAACC	1035	9	light responsive element
g10599.t1	TGACG-motif	TGACG	1516	5	MeJA-responsiveness element
g10599.t1	LTR	CCGAAA	61	6	low-temperature responsiveness element
g10751.t1	chs-CMA1a	TTACTTAA	1532	8	light responsive element
g10751.t1	P-box	CCTTTTG	1586	7	gibberellin-responsive element
g10751.t1	P-box	CCTTTTG	1854	7	gibberellin-responsive element
g10751.t1	TCT-motif	TCTTAC	173	6	light responsive element
g10751.t1	TCT-motif	TCTTAC	1972	6	light responsive element
g10751.t1	TGA-element	AACGAC	1445	6	auxin-responsive element
g10751.t1	I-box	AAGATAAGGCT	991	10	light responsive element
g10751.t1	I-box	AGATAAGG	992	8	light responsive element
g10751.t1	TATC-box	TATCCCA	44	7	gibberellin-responsive element
g10751.t1	TATC-box	TATCCCA	184	7	gibberellin-responsive element
g10751.t1	GATA-motif	AAGATAAGATT	679	10	light responsive element
g10751.t1	GATA-motif	AAGGATAAGG	990	9	light responsive element
g10751.t1	GATA-motif	AAGATAAGATT	991	10	light responsive element
g10751.t1	ATCT-motif	AATCTAATCC	1117	9	light responsive element
g10751.t1	G-Box	CACGTT	1797	6	light responsive element
g10751.t1	ABRE	ACGTG	1798	5	abscisic acid responsiveness element
g10751.t1	Box 4	ATTAAT	381	6	light responsive element
g10751.t1	Box 4	ATTAAT	901	6	light responsive element
g10751.t1	Box 4	ATTAAT	1028	6	light responsive element
g10751.t1	GT1-motif	GGTTAA	970	6	light responsive element
g10751.t1	AE-box	AGAAACTT	1629	8	light responsive element
g10751.t1	ATC-motif	AGTAATCT	1261	8	light responsive element
g1112.t1	GATA-motif	GATAGGA	400	7	light responsive element
g1112.t1	LTR	CCGAAA	24	6	low-temperature responsiveness element
g1112.t1	TGA-element	AACGAC	1168	6	auxin-responsive element
g1112.t1	chs-CMA1a	TTACTTAA	337	8	light responsive element
g1112.t1	CGTCA-motif	CGTCA	191	5	MeJA-responsiveness element
g1112.t1	CGTCA-motif	CGTCA	1095	5	MeJA-responsiveness element
g1112.t1	CGTCA-motif	CGTCA	1206	5	MeJA-responsiveness element
g1112.t1	G-box	CACGAC	180	6	light responsive element
g1112.t1	G-box	TAACACGTAG	453	9	light responsive element
g1112.t1	G-box	TACGTG	456	6	light responsive element
g1112.t1	G-box	TACGTG	525	6	light responsive element
g1112.t1	TGACG-motif	TGACG	191	5	MeJA-responsiveness element
g1112.t1	TGACG-motif	TGACG	1095	5	MeJA-responsiveness element
g1112.t1	TGACG-motif	TGACG	1206	5	MeJA-responsiveness element
g1112.t1	AuxRR-core	GGTCCAT	822	7	auxin responsiveness element
g1112.t1	ATC-motif	TGCTATCCA	310	9	light responsive element
g1112.t1	TCCC-motif	TCTCCCT	709	7	light responsive element
g1112.t1	GT1-motif	GGTTAA	1142	6	light responsive element
g1112.t1	ABRE	ACGTG	456	5	abscisic acid responsiveness element
g1112.t1	ABRE	ACGTG	525	5	abscisic acid responsiveness element
g1112.t1	Box 4	ATTAAT	6	6	light responsive element
g1112.t1	Box 4	ATTAAT	581	6	light responsive element
g11152.t1	LAMP-element	CTTTATCA	687	8	light responsive element
g11152.t1	LAMP-element	CTTTATCA	1109	8	light responsive element
g11152.t1	TGA-element	AACGAC	1686	6	auxin-responsive element
g11152.t1	P-box	CCTTTTG	1285	7	gibberellin-responsive element
g11152.t1	G-box	TACGTG	1070	6	light responsive element
g11152.t1	G-box	TACGTG	1549	6	light responsive element
g11152.t1	G-box	CACGAC	1794	6	light responsive element
g11152.t1	I-box	gGATAAGGTG	24	9	light responsive element
g11152.t1	GATA-motif	GATAGGA	1610	7	light responsive element
g11152.t1	GT1-motif	GTGTGTGAA	1455	9	light responsive element
g11152.t1	ABRE	ACGTG	1071	5	abscisic acid responsiveness element
g11152.t1	ABRE	ACGTG	1550	5	abscisic acid responsiveness element
g11152.t1	Box 4	ATTAAT	1824	6	light responsive element
g11152.t1	Box 4	ATTAAT	1910	6	light responsive element
g11152.t1	ACE	GACACGTATG	1068	9	light responsive element
g11152.t1	TCA-element	CCATCTTTTT	1111	9	salicylic acid responsiveness element
g11477.t1	GA-motif	ATAGATAA	1161	8	light responsive element
g11477.t1	GT1-motif	GGTTAAT	559	7	light responsive element
g11477.t1	GT1-motif	GGTTAA	1283	6	light responsive element
g11477.t1	ABRE	ACGTG	392	5	abscisic acid responsiveness element
g11477.t1	G-Box	CACGTT	392	6	light responsive element
g11477.t1	ATCT-motif	AATCTAATCC	1381	9	light responsive element
g11477.t1	AuxRR-core	GGTCCAT	470	7	auxin responsiveness element
g11477.t1	TCT-motif	TCTTAC	484	6	light responsive element
g11477.t1	GATA-motif	AAGGATAAGG	1388	9	light responsive element
g11477.t1	AT1-motif	AATTATTTTTTATT	1149	13	light responsive element
g11477.t1	I-box	atGATAAGGTC	1389	10	light responsive element
g11477.t1	I-box	gGATAAGGTG	1390	9	light responsive element
g11477.t1	LTR	CCGAAA	1319	6	low-temperature responsiveness element
g12513.t1	G-Box	CACGTG	276	6	light responsive element
g12513.t1	ABRE	CACGTG	276	6	abscisic acid responsiveness element
g12513.t1	ABRE	ACGTG	277	5	abscisic acid responsiveness element
g12513.t1	CGTCA-motif	CGTCA	300	5	MeJA-responsiveness element
g12513.t1	Box 4	ATTAAT	454	6	light responsive element
g12513.t1	TCCC-motif	TCTCCCT	1747	7	light responsive element
g12513.t1	CAG-motif	GAAAGGCAGAC	1791	10	light responsive element
g12513.t1	TCA-element	CCATCTTTTT	604	9	salicylic acid responsiveness element
g12513.t1	chs-CMA1a	TTACTTAA	1960	8	light responsive element
g12513.t1	TCT-motif	TCTTAC	1471	6	light responsive element
g12513.t1	TGACG-motif	TGACG	300	5	MeJA-responsiveness element
g12513.t1	G-box	CACGTG	276	6	light responsive element
g12621.t1	GARE-motif	TCTGTTG	628	7	gibberellin-responsive element
g12621.t1	TGACG-motif	TGACG	677	5	MeJA-responsiveness element
g12621.t1	TGACG-motif	TGACG	1641	5	MeJA-responsiveness element
g12621.t1	TGACG-motif	TGACG	1919	5	MeJA-responsiveness element
g12621.t1	G-box	TAAACGTG	113	8	light responsive element
g12621.t1	G-box	TAAACGTG	1102	8	light responsive element
g12621.t1	P-box	CCTTTTG	611	7	gibberellin-responsive element
g12621.t1	LAMP-element	CTTTATCA	1626	8	light responsive element
g12621.t1	G-Box	CACGTT	16	6	light responsive element
g12621.t1	G-Box	CACGTT	113	6	light responsive element
g12621.t1	G-Box	CACGTT	1102	6	light responsive element
g12621.t1	G-Box	CACGTT	1738	6	light responsive element
g12621.t1	CGTCA-motif	CGTCA	677	5	MeJA-responsiveness element
g12621.t1	CGTCA-motif	CGTCA	1641	5	MeJA-responsiveness element
g12621.t1	CGTCA-motif	CGTCA	1919	5	MeJA-responsiveness element
g12621.t1	ABRE	ACGTG	17	5	abscisic acid responsiveness element
g12621.t1	ABRE	ACGTG	113	5	abscisic acid responsiveness element
g12621.t1	ABRE	ACGTG	1102	5	abscisic acid responsiveness element
g12621.t1	ABRE	ACGTG	1739	5	abscisic acid responsiveness element
g12621.t1	Box 4	ATTAAT	292	6	light responsive element
g12621.t1	Box 4	ATTAAT	1308	6	light responsive element
g12621.t1	Box 4	ATTAAT	1379	6	light responsive element
g12621.t1	GT1-motif	GGTTAA	896	6	light responsive element
g12684.t1	GARE-motif	TCTGTTG	619	7	gibberellin-responsive element
g12684.t1	TGA-element	AACGAC	1943	6	auxin-responsive element
g12684.t1	GT1-motif	GGTTAAT	8	7	light responsive element
g12684.t1	GT1-motif	GGTTAA	9	6	light responsive element
g12684.t1	GT1-motif	GGTTAA	175	6	light responsive element
g12684.t1	GT1-motif	GGTTAA	265	6	light responsive element
g12684.t1	GT1-motif	GGTTAA	1114	6	light responsive element
g12684.t1	Box 4	ATTAAT	109	6	light responsive element
g12684.t1	Box 4	ATTAAT	1352	6	light responsive element
g12684.t1	Box 4	ATTAAT	1458	6	light responsive element
g12684.t1	Box 4	ATTAAT	1462	6	light responsive element
g12684.t1	ATCT-motif	AATCTAATCC	1125	9	light responsive element
g12685.t1	GT1-motif	GGTTAA	70	6	light responsive element
g12685.t1	GT1-motif	GGTTAA	1227	6	light responsive element
g12685.t1	Box 4	ATTAAT	305	6	light responsive element
g12685.t1	Box 4	ATTAAT	409	6	light responsive element
g12685.t1	Box 4	ATTAAT	413	6	light responsive element
g12685.t1	Box 4	ATTAAT	1504	6	light responsive element
g12685.t1	Box 4	ATTAAT	1863	6	light responsive element
g12685.t1	ATCT-motif	AATCTAATCC	81	9	light responsive element
g12685.t1	AuxRR-core	GGTCCAT	1668	7	auxin responsiveness element
g12685.t1	TCT-motif	TCTTAC	1019	6	light responsive element
g13339.t1	TCT-motif	TCTTAC	1245	6	light responsive element
g13339.t1	AAAC-motif	CAATCAAAACCT	838	11	light responsive element
g13339.t1	LTR	CCGAAA	8	6	low-temperature responsiveness element
g13339.t1	G-box	TACGTG	771	6	light responsive element
g13339.t1	G-box	CACGTC	1728	6	light responsive element
g13339.t1	GATA-motif	AAGATAAGATT	254	10	light responsive element
g13339.t1	GATA-motif	GATAGGA	1196	7	light responsive element
g13339.t1	G-Box	CACGTT	446	6	light responsive element
g13339.t1	ABRE	ACGTG	446	5	abscisic acid responsiveness element
g13339.t1	ABRE	CGTACGTGCA	769	9	abscisic acid responsiveness element
g13339.t1	ABRE	ACGTG	772	5	abscisic acid responsiveness element
g13339.t1	ABRE	ACGTG	1729	5	abscisic acid responsiveness element
g13339.t1	L-box	ATCCCACCTAC	899	11	light responsive element
g13339.t1	Box 4	ATTAAT	1124	6	light responsive element
g13339.t1	Box 4	ATTAAT	1257	6	light responsive element
g13339.t1	TCA-element	CCATCTTTTT	306	9	salicylic acid responsiveness element
g13339.t1	3-AF1 binding site	TAAGAGAGGAA	853	10	light responsive element
g13339.t1	AuxRR-core	GGTCCAT	72	7	auxin responsiveness element
g13500.t1	Box 4	ATTAAT	1127	6	light responsive element
g13500.t1	CGTCA-motif	CGTCA	1198	5	MeJA-responsiveness element
g13500.t1	CGTCA-motif	CGTCA	1780	5	MeJA-responsiveness element
g13500.t1	GT1-motif	GGTTAA	71	6	light responsive element
g13500.t1	GT1-motif	GGTTAA	695	6	light responsive element
g13500.t1	TCA-element	CCATCTTTTT	369	9	salicylic acid responsiveness element
g13500.t1	TCA-element	CCATCTTTTT	632	9	salicylic acid responsiveness element
g13500.t1	ACE	GACACGTATG	1421	9	light responsive element
g13500.t1	Gap-box	CAAATGAA(A/G)A	1557	9.5	light responsive element
g13500.t1	TGA-element	AACGAC	470	6	auxin-responsive element
g13500.t1	TGACG-motif	TGACG	1198	5	MeJA-responsiveness element
g13500.t1	TGACG-motif	TGACG	1780	5	MeJA-responsiveness element
g13500.t1	LTR	CCGAAA	399	6	low-temperature responsiveness element
g13500.t1	TATC-box	TATCCCA	12	7	gibberellin-responsive element
g13500.t1	G-box	CACGAC	1119	6	light responsive element
g13575.t1	AuxRR-core	GGTCCAT	372	7	auxin responsiveness element
g13575.t1	TCA-element	CCATCTTTTT	141	9	salicylic acid responsiveness element
g13575.t1	GA-motif	ATAGATAA	1003	8	light responsive element
g13575.t1	GT1-motif	GGTTAA	836	6	light responsive element
g13575.t1	Box 4	ATTAAT	35	6	light responsive element
g13575.t1	Box 4	ATTAAT	86	6	light responsive element
g13575.t1	Box 4	ATTAAT	227	6	light responsive element
g13575.t1	Box 4	ATTAAT	413	6	light responsive element
g13575.t1	Box 4	ATTAAT	464	6	light responsive element
g13575.t1	Box 4	ATTAAT	468	6	light responsive element
g13575.t1	Box 4	ATTAAT	518	6	light responsive element
g13575.t1	Box 4	ATTAAT	621	6	light responsive element
g13575.t1	Box 4	ATTAAT	984	6	light responsive element
g13575.t1	Box 4	ATTAAT	996	6	light responsive element
g13575.t1	Box 4	ATTAAT	1410	6	light responsive element
g13575.t1	CGTCA-motif	CGTCA	385	5	MeJA-responsiveness element
g13575.t1	CGTCA-motif	CGTCA	691	5	MeJA-responsiveness element
g13575.t1	CGTCA-motif	CGTCA	1638	5	MeJA-responsiveness element
g13575.t1	CGTCA-motif	CGTCA	1716	5	MeJA-responsiveness element
g13575.t1	CGTCA-motif	CGTCA	1860	5	MeJA-responsiveness element
g13575.t1	ABRE	ACGTG	1718	5	abscisic acid responsiveness element
g13575.t1	ABRE	CACGTG	1737	6	abscisic acid responsiveness element
g13575.t1	ABRE	ACGTG	1738	5	abscisic acid responsiveness element
g13575.t1	ABRE	ACGTG	1847	5	abscisic acid responsiveness element
g13575.t1	ABRE	GACACGTGGC	1905	9	abscisic acid responsiveness element
g13575.t1	ABRE	CACGTG	1907	6	abscisic acid responsiveness element
g13575.t1	ABRE	ACGTG	1908	5	abscisic acid responsiveness element
g13575.t1	G-Box	TCCACATGGCA	1285	10	light responsive element
g13575.t1	G-Box	CACGTG	1737	6	light responsive element
g13575.t1	G-Box	CACGTG	1907	6	light responsive element
g13575.t1	GATA-motif	AAGGATAAGG	1919	9	light responsive element
g13575.t1	G-box	CACGAC	1161	6	light responsive element
g13575.t1	G-box	CACGTC	1717	6	light responsive element
g13575.t1	G-box	CACGTG	1737	6	light responsive element
g13575.t1	G-box	CCACGTAA	1845	8	light responsive element
g13575.t1	G-box	TACGTG	1846	6	light responsive element
g13575.t1	G-box	tgACACGTGGCA	1904	11	light responsive element
g13575.t1	G-box	GCCACGTGGA	1905	9	light responsive element
g13575.t1	G-box	CACGTG	1907	6	light responsive element
g13575.t1	AT1-motif	AATTATTTTTTATT	299	13	light responsive element
g13575.t1	TGACG-motif	TGACG	385	5	MeJA-responsiveness element
g13575.t1	TGACG-motif	TGACG	691	5	MeJA-responsiveness element
g13575.t1	TGACG-motif	TGACG	1638	5	MeJA-responsiveness element
g13575.t1	TGACG-motif	TGACG	1716	5	MeJA-responsiveness element
g13575.t1	TGACG-motif	TGACG	1860	5	MeJA-responsiveness element
g13575.t1	P-box	CCTTTTG	1309	7	gibberellin-responsive element
g13855.t1	chs-CMA2b	GAACCTACACAC	930	11	light responsive element
g13855.t1	TGA-element	AACGAC	1155	6	auxin-responsive element
g13855.t1	TGACG-motif	TGACG	1396	5	MeJA-responsiveness element
g13855.t1	TGACG-motif	TGACG	1439	5	MeJA-responsiveness element
g13855.t1	TGACG-motif	TGACG	1496	5	MeJA-responsiveness element
g13855.t1	GATA-motif	GATAGGG	1886	7	light responsive element
g13855.t1	G-box	TACGTG	680	6	light responsive element
g13855.t1	G-box	TAACACGTAG	1644	9	light responsive element
g13855.t1	Box 4	ATTAAT	520	6	light responsive element
g13855.t1	Box 4	ATTAAT	1823	6	light responsive element
g13855.t1	Box 4	ATTAAT	1972	6	light responsive element
g13855.t1	ATCT-motif	AATCTAATCC	918	9	light responsive element
g13855.t1	CGTCA-motif	CGTCA	1396	5	MeJA-responsiveness element
g13855.t1	CGTCA-motif	CGTCA	1439	5	MeJA-responsiveness element
g13855.t1	CGTCA-motif	CGTCA	1496	5	MeJA-responsiveness element
g13855.t1	ABRE	ACGTG	680	5	abscisic acid responsiveness element
g13855.t1	TCCC-motif	TCTCCCT	307	7	light responsive element
g13855.t1	TCCC-motif	TCTCCCT	1071	7	light responsive element
g13855.t1	ATC-motif	AGTAATCT	743	8	light responsive element
g13855.t1	3-AF1 binding site	TAAGAGAGGAA	384	10	light responsive element
g13855.t1	3-AF1 binding site	TAAGAGAGGAA	1237	10	light responsive element
g14127.t1	TCA-element	CCATCTTTTT	454	10	salicylic acid responsiveness element
g14127.t1	TCCC-motif	TCTCCCT	1924	7	light responsive element
g14127.t1	ABRE	TACGGTC	1157	7	abscisic acid responsiveness element
g14127.t1	ABRE	ACGTG	1462	5	abscisic acid responsiveness element
g14127.t1	ABRE	ACGTG	1862	5	abscisic acid responsiveness element
g14127.t1	CGTCA-motif	CGTCA	811	5	MeJA-responsiveness element
g14127.t1	CGTCA-motif	CGTCA	1104	5	MeJA-responsiveness element
g14127.t1	Box 4	ATTAAT	770	6	light responsive element
g14127.t1	Box 4	ATTAAT	1537	6	light responsive element
g14127.t1	Sp1	GGGCGG	209	6	light responsive element
g14127.t1	I-box	gGATAAGGTG	167	9	light responsive element
g14127.t1	G-box	CACGTC	1461	6	light responsive element
g14127.t1	G-box	TACGTG	1861	6	light responsive element
g14127.t1	TGACG-motif	TGACG	811	5	MeJA-responsiveness element
g14127.t1	TGACG-motif	TGACG	1104	5	MeJA-responsiveness element
g14127.t1	TCT-motif	TCTTAC	729	6	light responsive element
g14127.t1	TCT-motif	TCTTAC	1351	6	light responsive element
g14127.t1	LAMP-element	CTTTATCA	39	8	light responsive element
g14127.t1	TGA-element	AACGAC	22	6	auxin-responsive element
g14127.t1	P-box	CCTTTTG	1928	7	gibberellin-responsive element
g14253.t1	AE-box	AGAAACAA	418	8	light responsive element
g14253.t1	AE-box	AGAAACTT	1266	8	light responsive element
g14253.t1	Box 4	ATTAAT	185	6	light responsive element
g14253.t1	Box 4	ATTAAT	362	6	light responsive element
g14253.t1	Box 4	ATTAAT	698	6	light responsive element
g14253.t1	Box 4	ATTAAT	712	6	light responsive element
g14253.t1	Box 4	ATTAAT	1073	6	light responsive element
g14253.t1	Box 4	ATTAAT	1087	6	light responsive element
g14253.t1	P-box	CCTTTTG	475	7	gibberellin-responsive element
g14253.t1	G-box	TAACACGTAG	1730	9	light responsive element
g15142.t1	TGACG-motif	TGACG	699	5	MeJA-responsiveness element
g15142.t1	GATA-motif	AAGGATAAGG	500	9	light responsive element
g15142.t1	G-box	TAAACGTG	1297	8	light responsive element
g15142.t1	G-box	TAACACGTAG	1573	9	light responsive element
g15142.t1	G-box	TACGTG	1576	6	light responsive element
g15142.t1	I-box	GTATAAGGCC	746	9	light responsive element
g15142.t1	LAMP-element	CCTTATCCA	745	9	light responsive element
g15142.t1	chs-CMA2a	TCACTTGA	1378	8	light responsive element
g15142.t1	AuxRR-core	GGTCCAT	1334	7	auxin responsiveness element
g15142.t1	AuxRR-core	GGTCCAT	1686	7	auxin responsiveness element
g15142.t1	AuxRR-core	GGTCCAT	1899	7	auxin responsiveness element
g15142.t1	ABRE	ACGTG	1146	5	abscisic acid responsiveness element
g15142.t1	ABRE	ACGTG	1297	5	abscisic acid responsiveness element
g15142.t1	ABRE	ACGTG	1576	5	abscisic acid responsiveness element
g15142.t1	CGTCA-motif	CGTCA	699	5	MeJA-responsiveness element
g15142.t1	G-Box	CACGTT	1145	6	light responsive element
g15142.t1	G-Box	CACGTT	1297	6	light responsive element
g15142.t1	CAG-motif	GAAAGGCAGAC	1216	10	light responsive element
g15234.t1	G-box	TAACACGTAG	673	9	light responsive element
g15234.t1	G-box	TACGTG	674	6	light responsive element
g15234.t1	G-box	CACGTC	1204	6	light responsive element
g15234.t1	AT1-motif	AATTATTTTTTATT	458	13	light responsive element
g15234.t1	chs-CMA1a	TTACTTAA	159	8	light responsive element
g15234.t1	ABRE	ACGTG	675	5	abscisic acid responsiveness element
g15234.t1	ABRE	ACGTG	1205	5	abscisic acid responsiveness element
g15234.t1	Box 4	ATTAAT	822	6	light responsive element
g15234.t1	Box 4	ATTAAT	1122	6	light responsive element
g15234.t1	Box 4	ATTAAT	1126	6	light responsive element
g15234.t1	Box 4	ATTAAT	1144	6	light responsive element
g15234.t1	AE-box	AGAAACAA	702	8	light responsive element
g15512.t1	chs-CMA1a	TTACTTAA	1050	8	light responsive element
g15512.t1	chs-CMA1a	TTACTTAA	1889	8	light responsive element
g15512.t1	ABRE	AACCCGG	777	7	abscisic acid responsiveness element
g15512.t1	CGTCA-motif	CGTCA	1854	5	MeJA-responsiveness element
g15512.t1	Box 4	ATTAAT	1924	6	light responsive element
g15512.t1	P-box	CCTTTTG	871	7	gibberellin-responsive element
g15512.t1	GT1-motif	GGTTAA	492	6	light responsive element
g15512.t1	GT1-motif	GGTTAA	1048	6	light responsive element
g15512.t1	TGA-element	AACGAC	586	6	auxin-responsive element
g15512.t1	TGACG-motif	TGACG	1854	5	MeJA-responsiveness element
g15512.t1	AuxRR-core	GGTCCAT	866	7	auxin responsiveness element
g15512.t1	G-box	GCCACGTGGA	1115	9	light responsive element
g15917.t1	GT1-motif	GGTTAAT	551	7	light responsive element
g15917.t1	GT1-motif	GGTTAA	552	6	light responsive element
g15917.t1	GT1-motif	GGTTAAT	1121	7	light responsive element
g15917.t1	GT1-motif	GGTTAA	1122	6	light responsive element
g15917.t1	Box 4	ATTAAT	233	6	light responsive element
g15917.t1	Box 4	ATTAAT	356	6	light responsive element
g15917.t1	Box 4	ATTAAT	542	6	light responsive element
g15917.t1	Box 4	ATTAAT	1188	6	light responsive element
g15917.t1	ABRE	CACGTG	1611	6	abscisic acid responsiveness element
g15917.t1	ABRE	ACGTG	1612	5	abscisic acid responsiveness element
g15917.t1	G-Box	CACGTG	1611	6	light responsive element
g15917.t1	G-box	CACGTG	1611	6	light responsive element
g15917.t1	I-box	cGATAAGGCG	1399	9	light responsive element
g15917.t1	TGA-element	AACGAC	1129	6	auxin-responsive element
g15917.t1	TGA-element	AACGAC	1283	6	auxin-responsive element
g15917.t1	TGA-element	AACGAC	1883	6	auxin-responsive element
g15917.t1	TCT-motif	TCTTAC	1438	6	light responsive element
g15917.t1	Gap-box	CAAATGAA(A/G)A	1412	9	light responsive element
g15943.t1	GT1-motif	GGTTAAT	502	7	light responsive element
g15943.t1	GT1-motif	GGTTAA	503	6	light responsive element
g15943.t1	GT1-motif	GGTTAAT	1111	7	light responsive element
g15943.t1	GT1-motif	GGTTAA	1112	6	light responsive element
g15943.t1	ABRE	CACGTG	1608	6	abscisic acid responsiveness element
g15943.t1	ABRE	ACGTG	1609	5	abscisic acid responsiveness element
g15943.t1	G-Box	CACGTG	1608	6	light responsive element
g15943.t1	Box 4	ATTAAT	184	6	light responsive element
g15943.t1	Box 4	ATTAAT	307	6	light responsive element
g15943.t1	Box 4	ATTAAT	493	6	light responsive element
g15943.t1	Box 4	ATTAAT	1180	6	light responsive element
g15943.t1	G-box	CACGTG	1608	6	light responsive element
g15943.t1	I-box	cGATAAGGCG	1396	9	light responsive element
g15943.t1	TGA-element	AACGAC	1120	6	auxin-responsive element
g15943.t1	TGA-element	AACGAC	1126	6	auxin-responsive element
g15943.t1	TGA-element	AACGAC	1275	6	auxin-responsive element
g15943.t1	TGA-element	AACGAC	1882	6	auxin-responsive element
g15943.t1	TCT-motif	TCTTAC	1435	6	light responsive element
g15943.t1	Gap-box	CAAATGAA(A/G)A	1409	9	light responsive element
g1620.t1	ABRE	AACCCGG	1801	7	abscisic acid responsiveness element
g1620.t1	Box 4	ATTAAT	1392	6	light responsive element
g1620.t1	GT1-motif	GGTTAA	849	6	light responsive element
g1620.t1	GT1-motif	GGTTAA	988	6	light responsive element
g1620.t1	GT1-motif	GGTTAA	990	6	light responsive element
g1620.t1	AE-box	AGAAACAA	537	8	light responsive element
g1620.t1	GA-motif	ATAGATAA	1757	8	light responsive element
g1620.t1	AuxRR-core	GGTCCAT	1422	7	auxin responsiveness element
g16610.t1	Box 4	ATTAAT	619	6	light responsive element
g16610.t1	Box 4	ATTAAT	835	6	light responsive element
g16610.t1	Box 4	ATTAAT	1373	6	light responsive element
g16610.t1	chs-CMA2a	TCACTTGA	126	8	light responsive element
g16610.t1	TGA-element	AACGAC	285	6	auxin-responsive element
g16610.t1	TGA-element	AACGAC	1136	6	auxin-responsive element
g16610.t1	chs-CMA1a	TTACTTAA	1877	8	light responsive element
g16610.t1	Gap-box	CAAATGAA(A/G)A	818	9.5	light responsive element
g16610.t1	Gap-box	CAAATGAA(A/G)A	864	9.5	light responsive element
g16610.t1	GARE-motif	TCTGTTG	1604	7	gibberellin-responsive element
g16660.t1	TCA-element	CCATCTTTTT	842	9	salicylic acid responsiveness element
g16660.t1	ACE	CTAACGTATT	1312	9	light responsive element
g16660.t1	ABRE	ACGTG	1792	5	abscisic acid responsiveness element
g16660.t1	CGTCA-motif	CGTCA	411	5	MeJA-responsiveness element
g16660.t1	CGTCA-motif	CGTCA	1790	5	MeJA-responsiveness element
g16660.t1	Box 4	ATTAAT	870	6	light responsive element
g16660.t1	Box 4	ATTAAT	1309	6	light responsive element
g16660.t1	TCCC-motif	TCTCCCT	1879	7	light responsive element
g16660.t1	LS7	CAGATTTATTTTTA	1290	13	light responsive element
g16660.t1	TGACG-motif	TGACG	411	5	MeJA-responsiveness element
g16660.t1	TGACG-motif	TGACG	1790	5	MeJA-responsiveness element
g16660.t1	AT1-motif	AATTATTTTTTATT	1060	13	light responsive element
g16660.t1	G-box	CACGTC	1791	6	light responsive element
g16660.t1	I-box	cCATATCCAAT	280	10	light responsive element
g16660.t1	I-box	cGATAAGGCG	1559	9	light responsive element
g16660.t1	Gap-box	CAAATGAA(A/G)A	1321	9	light responsive element
g16660.t1	TGA-element	AACGAC	1798	6	auxin-responsive element
g16660.t1	TGA-element	AACGAC	1846	6	auxin-responsive element
g16660.t1	TCT-motif	TCTTAC	174	6	light responsive element
g16660.t1	TCT-motif	TCTTAC	1495	6	light responsive element
g16838.t1	TCA-element	CCATCTTTTT	149	9	salicylic acid responsiveness element
g16838.t1	TCA-element	CCATCTTTTT	992	9	salicylic acid responsiveness element
g16838.t1	ABRE	ACGTG	1791	5	abscisic acid responsiveness element
g16838.t1	CGTCA-motif	CGTCA	535	5	MeJA-responsiveness element
g16838.t1	CGTCA-motif	CGTCA	1789	5	MeJA-responsiveness element
g16838.t1	Box 4	ATTAAT	10	6	light responsive element
g16838.t1	Box 4	ATTAAT	171	6	light responsive element
g16838.t1	Box 4	ATTAAT	258	6	light responsive element
g16838.t1	Box 4	ATTAAT	841	6	light responsive element
g16838.t1	Box 4	ATTAAT	895	6	light responsive element
g16838.t1	Box 4	ATTAAT	1020	6	light responsive element
g16838.t1	Box 4	ATTAAT	1388	6	light responsive element
g16838.t1	TCCC-motif	TCTCCCT	1879	7	light responsive element
g16838.t1	LTR	CCGAAA	1305	6	low-temperature responsiveness element
g16838.t1	TGACG-motif	TGACG	535	5	MeJA-responsiveness element
g16838.t1	TGACG-motif	TGACG	1789	5	MeJA-responsiveness element
g16838.t1	I-box	cCATATCCAAT	405	10	light responsive element
g16838.t1	I-box	AGATAAGG	1129	8	light responsive element
g16838.t1	AT1-motif	AATTATTTTTTATT	1350	13	light responsive element
g16838.t1	G-box	CACGTC	1790	6	light responsive element
g16838.t1	TCT-motif	TCTTAC	309	6	light responsive element
g16838.t1	TGA-element	AACGAC	1797	6	auxin-responsive element
g16838.t1	TGA-element	AACGAC	1846	6	auxin-responsive element
g17049.t1	P-box	CCTTTTG	1523	7	gibberellin-responsive element
g17049.t1	TCT-motif	TCTTAC	1303	6	light responsive element
g17049.t1	G-box	TACGTG	806	6	light responsive element
g17049.t1	ATCT-motif	AATCTAATCC	1246	10	light responsive element
g17049.t1	ABRE	ACGTG	807	5	abscisic acid responsiveness element
g17049.t1	Box 4	ATTAAT	1253	6	light responsive element
g17049.t1	Box 4	ATTAAT	1291	6	light responsive element
g17049.t1	Box 4	ATTAAT	1631	6	light responsive element
g17049.t1	AE-box	AGAAACTT	678	8	light responsive element
g17168.t1	GT1-motif	GGTTAA	1039	6	light responsive element
g17168.t1	GT1-motif	GGTTAA	1098	6	light responsive element
g17168.t1	GT1-motif	GGTTAAT	1724	7	light responsive element
g17168.t1	AE-box	AGAAACAA	443	8	light responsive element
g17168.t1	CGTCA-motif	CGTCA	1941	5	MeJA-responsiveness element
g17168.t1	CGTCA-motif	CGTCA	1973	5	MeJA-responsiveness element
g17168.t1	ABRE	ACGTG	950	5	abscisic acid responsiveness element
g17168.t1	G-Box	CACGTT	949	6	light responsive element
g17168.t1	Box 4	ATTAAT	4	6	light responsive element
g17168.t1	Box 4	ATTAAT	249	6	light responsive element
g17168.t1	Box 4	ATTAAT	598	6	light responsive element
g17168.t1	Box 4	ATTAAT	1056	6	light responsive element
g17168.t1	Box 4	ATTAAT	1144	6	light responsive element
g17168.t1	Box 4	ATTAAT	1150	6	light responsive element
g17168.t1	Box 4	ATTAAT	1156	6	light responsive element
g17168.t1	GATA-motif	AAGATAAGATT	1232	10	light responsive element
g17168.t1	TGACG-motif	TGACG	1941	5	MeJA-responsiveness element
g17168.t1	TGACG-motif	TGACG	1973	5	MeJA-responsiveness element
g17168.t1	TCT-motif	TCTTAC	517	6	light responsive element
g17168.t1	TCT-motif	TCTTAC	1239	6	light responsive element
g17168.t1	Gap-box	CAAATGAA(A/G)A	12	9.5	light responsive element
g17168.t1	chs-CMA1a	TTACTTAA	1445	8	light responsive element
g17168.t1	P-box	CCTTTTG	1200	7	gibberellin-responsive element
g17199.t1	chs-CMA2a	TCACTTGA	900	8	light responsive element
g17199.t1	AE-box	AGAAACAA	179	8	light responsive element
g17199.t1	G-Box	CACGTT	1771	6	light responsive element
g17199.t1	ABRE	ACGTG	1772	5	abscisic acid responsiveness element
g17199.t1	Box 4	ATTAAT	647	6	light responsive element
g17199.t1	Box 4	ATTAAT	1398	6	light responsive element
g17199.t1	I-box	cCATATCCAAT	796	10	light responsive element
g17199.t1	TCT-motif	TCTTAC	203	6	light responsive element
g17199.t1	TCT-motif	TCTTAC	1047	6	light responsive element
g17199.t1	LAMP-element	CTTTATCA	839	8	light responsive element
g17199.t1	LAMP-element	CTTTATCA	887	8	light responsive element
g17474.t1	GATA-motif	AAGGATAAGG	1220	9	light responsive element
g17474.t1	HSE	CTAGAAACTTCTCGAG	1629	15	heat stress responsiveness element
g17474.t1	I-box	GATAAGGGT	1223	9	light responsive element
g17474.t1	G-box	TACGTG	1337	6	light responsive element
g17474.t1	G-box	TACGTG	1725	6	light responsive element
g17474.t1	LTR	CCGAAA	493	6	low-temperature responsiveness element
g17474.t1	GARE-motif	TCTGTTG	1964	7	gibberellin-responsive element
g17474.t1	TCT-motif	TCTTAC	596	6	light responsive element
g17474.t1	TCT-motif	TCTTAC	1623	6	light responsive element
g17474.t1	P-box	CCTTTTG	1366	7	gibberellin-responsive element
g17474.t1	AE-box	AGAAACAA	861	8	light responsive element
g17474.t1	Box 4	ATTAAT	455	6	light responsive element
g17474.t1	Box 4	ATTAAT	1188	6	light responsive element
g17474.t1	ABRE	TACGTGTC	1335	8	abscisic acid responsiveness element
g17474.t1	ABRE	ACGTG	1337	5	abscisic acid responsiveness element
g17474.t1	ABRE	ACGTG	1725	5	abscisic acid responsiveness element
g17912.t1	TGACG-motif	TGACG	21	5	MeJA-responsiveness element
g17912.t1	TGACG-motif	TGACG	172	5	MeJA-responsiveness element
g17912.t1	TGACG-motif	TGACG	232	5	MeJA-responsiveness element
g17912.t1	TGACG-motif	TGACG	473	5	MeJA-responsiveness element
g17912.t1	TGACG-motif	TGACG	1088	5	MeJA-responsiveness element
g17912.t1	TGACG-motif	TGACG	1261	5	MeJA-responsiveness element
g17912.t1	TGACG-motif	TGACG	1301	5	MeJA-responsiveness element
g17912.t1	TGACG-motif	TGACG	1482	5	MeJA-responsiveness element
g17912.t1	AT1-motif	AATTATTTTTTATT	350	13	light responsive element
g17912.t1	G-box	TACGTG	1230	6	light responsive element
g17912.t1	GATA-motif	AAGATAAGATT	1404	10	light responsive element
g17912.t1	GATA-motif	AAGGATAAGG	1899	9	light responsive element
g17912.t1	Pc-CMA2c	GCCCACGCA	891	9	light responsive element
g17912.t1	ABRE	ACGTG	924	5	abscisic acid responsiveness element
g17912.t1	ABRE	ACGTG	1231	5	abscisic acid responsiveness element
g17912.t1	ABRE	ACGTG	1448	5	abscisic acid responsiveness element
g17912.t1	CGTCA-motif	CGTCA	21	5	MeJA-responsiveness element
g17912.t1	CGTCA-motif	CGTCA	172	5	MeJA-responsiveness element
g17912.t1	CGTCA-motif	CGTCA	232	5	MeJA-responsiveness element
g17912.t1	CGTCA-motif	CGTCA	473	5	MeJA-responsiveness element
g17912.t1	CGTCA-motif	CGTCA	1088	5	MeJA-responsiveness element
g17912.t1	CGTCA-motif	CGTCA	1261	5	MeJA-responsiveness element
g17912.t1	CGTCA-motif	CGTCA	1301	5	MeJA-responsiveness element
g17912.t1	CGTCA-motif	CGTCA	1482	5	MeJA-responsiveness element
g17912.t1	G-Box	CACGTT	924	6	light responsive element
g17912.t1	G-Box	CACGTT	1447	6	light responsive element
g17912.t1	Sp1	GGGCGG	782	6	light responsive element
g17912.t1	Box 4	ATTAAT	1281	6	light responsive element
g17912.t1	GT1-motif	GGTTAA	1901	6	light responsive element
g17912.t1	AE-box	AGAAACTT	1103	8	light responsive element
g18176.t1	LTR	CCGAAA	1479	6	low-temperature responsiveness element
g18176.t1	G-box	TAACACGTAG	108	9	light responsive element
g18176.t1	G-box	TACGTG	111	6	light responsive element
g18176.t1	P-box	CCTTTTG	1582	7	gibberellin-responsive element
g18176.t1	TCT-motif	TCTTAC	1959	6	light responsive element
g18176.t1	TGA-element	AACGAC	1525	6	auxin-responsive element
g18176.t1	TGA-element	AACGAC	1855	6	auxin-responsive element
g18176.t1	TCA-element	CCATCTTTTT	1662	9	salicylic acid responsiveness element
g18176.t1	ABRE	ACGTG	111	5	abscisic acid responsiveness element
g18176.t1	Sp1	GGGCGG	471	6	light responsive element
g18176.t1	Sp1	GGGCGG	647	6	light responsive element
g18176.t1	Sp1	GGGCGG	831	6	light responsive element
g18176.t1	Sp1	GGGCGG	1000	6	light responsive element
g18176.t1	Sp1	GGGCGG	1185	6	light responsive element
g18176.t1	Sp1	GGGCGG	1306	6	light responsive element
g18176.t1	Sp1	GGGCGG	1507	6	light responsive element
g18176.t1	Sp1	GGGCGG	1511	6	light responsive element
g18176.t1	Box 4	ATTAAT	351	6	light responsive element
g18176.t1	Box 4	ATTAAT	517	6	light responsive element
g18176.t1	Box 4	ATTAAT	1365	6	light responsive element
g18184.t1	TCT-motif	TCTTAC	1786	6	light responsive element
g18184.t1	chs-Unit 1 m1	ACCTAACCCGC	655	10	light responsive element
g18184.t1	P-box	CCTTTTG	1368	7	gibberellin-responsive element
g18184.t1	GATA-motif	AAGATAAGATT	1784	10	light responsive element
g18184.t1	I-box	cCATATCCAAT	77	10	light responsive element
g18184.t1	LTR	CCGAAA	70	6	low-temperature responsiveness element
g18184.t1	LTR	CCGAAA	284	6	low-temperature responsiveness element
g18184.t1	GA-motif	ATAGATAA	598	8	light responsive element
g18184.t1	GT1-motif	GGTTAA	1734	6	light responsive element
g18184.t1	Sp1	GGGCGG	653	6	light responsive element
g18184.t1	Sp1	GGGCGG	736	6	light responsive element
g18184.t1	GTGGC-motif	CAGCGTGTGGC	1150	10	light responsive element
g18184.t1	Box 4	ATTAAT	807	6	light responsive element
g18184.t1	ABRE	ACGTG	972	5	abscisic acid responsiveness element
g18184.t1	G-Box	CACGTT	972	6	light responsive element
g18184.t1	TCA-element	TCAGAAGAGG	1090	9	salicylic acid responsiveness element
g18184.t1	TCA-element	CCATCTTTTT	1220	9	salicylic acid responsiveness element
g18184.t1	ATC-motif	AGTAATCT	1835	8	light responsive element
g1835.t1	TGACG-motif	TGACG	980	5	MeJA-responsiveness element
g1835.t1	TCT-motif	TCTTAC	877	6	light responsive element
g1835.t1	TCA-element	CCATCTTTTT	1789	9	salicylic acid responsiveness element
g1835.t1	CGTCA-motif	CGTCA	980	5	MeJA-responsiveness element
g1835.t1	Box 4	ATTAAT	1711	6	light responsive element
g1835.t1	Box 4	ATTAAT	1766	6	light responsive element
g1835.t1	Sp1	GGGCGG	1744	6	light responsive element
g1835.t1	GT1-motif	GGTTAA	1594	6	light responsive element
g18638.t1	TATC-box	TATCCCA	1900	7	gibberellin-responsive element
g18638.t1	I-box	AAGATAAGGCT	846	10	light responsive element
g18638.t1	I-box	AGATAAGG	847	8	light responsive element
g18638.t1	I-box	GTATAAGGCC	1959	9	light responsive element
g18638.t1	G-box	TACGTG	404	6	light responsive element
g18638.t1	G-box	CACGTC	457	6	light responsive element
g18638.t1	G-box	CACGAC	460	6	light responsive element
g18638.t1	G-box	CACGAC	1073	6	light responsive element
g18638.t1	G-box	CACGTG	1398	6	light responsive element
g18638.t1	G-box	CACGTC	1429	6	light responsive element
g18638.t1	TGACG-motif	TGACG	605	5	MeJA-responsiveness element
g18638.t1	TGACG-motif	TGACG	1360	5	MeJA-responsiveness element
g18638.t1	TGA-element	AACGAC	139	6	auxin-responsive element
g18638.t1	TGA-element	AACGAC	775	6	auxin-responsive element
g18638.t1	GT1-motif	GGTTAA	1858	6	light responsive element
g18638.t1	G-Box	CACGTG	1398	6	light responsive element
g18638.t1	G-Box	CACGTT	1761	6	light responsive element
g19213.t1	CGTCA-motif	CGTCA	1795	5	MeJA-responsiveness element
g19213.t1	Box 4	ATTAAT	524	6	light responsive element
g19213.t1	Box 4	ATTAAT	1367	6	light responsive element
g19213.t1	GT1-motif	GGTTAAT	466	7	light responsive element
g19213.t1	TGACG-motif	TGACG	1795	5	MeJA-responsiveness element
g19213.t1	LTR	CCGAAA	1109	6	low-temperature responsiveness element
g19213.t1	Gap-box	CAAATGAA(A/G)A	1427	9.5	light responsive element
g19213.t1	LAMP-element	CTTTATCA	1147	8	light responsive element
g19213.t1	LAMP-element	CTTTATCA	1924	8	light responsive element
g19213.t1	TCT-motif	TCTTAC	1319	6	light responsive element
g19264.t1	G-box	CACGTC	1981	6	light responsive element
g19264.t1	AAAC-motif	CAATCAAAACCT	777	11	light responsive element
g19264.t1	TGACG-motif	TGACG	118	5	MeJA-responsiveness element
g19264.t1	TCCC-motif	TCTCCCT	508	7	light responsive element
g19264.t1	AE-box	AGAAACAA	93	8	light responsive element
g19264.t1	ABRE	ACGTG	1981	5	abscisic acid responsiveness element
g19264.t1	CGTCA-motif	CGTCA	118	5	MeJA-responsiveness element
g19264.t1	Box 4	ATTAAT	138	6	light responsive element
g19264.t1	Box 4	ATTAAT	1376	6	light responsive element
g19264.t1	Box 4	ATTAAT	1384	6	light responsive element
g19264.t1	Box 4	ATTAAT	1404	6	light responsive element
g19264.t1	Box 4	ATTAAT	1411	6	light responsive element
g19264.t1	Box 4	ATTAAT	1456	6	light responsive element
g19264.t1	Box 4	ATTAAT	1460	6	light responsive element
g19264.t1	Box 4	ATTAAT	1499	6	light responsive element
g19264.t1	Box 4	ATTAAT	1582	6	light responsive element
g19264.t1	Box 4	ATTAAT	1673	6	light responsive element
g19264.t1	Box 4	ATTAAT	1685	6	light responsive element
g19264.t1	Box 4	ATTAAT	1704	6	light responsive element
g19264.t1	Box 4	ATTAAT	1884	6	light responsive element
g19264.t1	Box 4	ATTAAT	1904	6	light responsive element
g19275.t1	LTR	CCGAAA	1623	6	low-temperature responsiveness element
g19275.t1	GARE-motif	TCTGTTG	880	7	gibberellin-responsive element
g19275.t1	G-box	TACGTG	1061	6	light responsive element
g19275.t1	G-box	TACGTG	1153	6	light responsive element
g19275.t1	Gap-box	CAAATGAA(A/G)A	141	9.5	light responsive element
g19275.t1	3-AF1 binding site	TAAGAGAGGAA	1008	10	light responsive element
g19275.t1	AuxRR-core	GGTCCAT	530	7	auxin responsiveness element
g19275.t1	AuxRR-core	GGTCCAT	795	7	auxin responsiveness element
g19275.t1	Box 4	ATTAAT	737	6	light responsive element
g19275.t1	ABRE	ACGTG	1062	5	abscisic acid responsiveness element
g19275.t1	ABRE	ACGTG	1153	5	abscisic acid responsiveness element
g19275.t1	ABRE	CGTACGTGCA	1155	9	abscisic acid responsiveness element
g19275.t1	GT1-motif	GGTTAAT	390	7	light responsive element
g19275.t1	GT1-motif	GGTTAA	391	6	light responsive element
g19275.t1	GT1-motif	GGTTAA	929	6	light responsive element
g19275.t1	GT1-motif	GGTTAAT	1032	7	light responsive element
g19294.t1	AuxRR-core	GGTCCAT	505	7	auxin responsiveness element
g19294.t1	TCA-element	CCATCTTTTT	174	9	salicylic acid responsiveness element
g19294.t1	3-AF1 binding site	TAAGAGAGGAA	973	10	light responsive element
g19294.t1	GT1-motif	GGTTAAT	69	7	light responsive element
g19294.t1	GT1-motif	GGTTAA	70	6	light responsive element
g19294.t1	GT1-motif	GGTTAA	894	6	light responsive element
g19294.t1	GT1-motif	GGTTAAT	997	7	light responsive element
g19294.t1	Box 4	ATTAAT	710	6	light responsive element
g19294.t1	ABRE	ACGTG	1027	5	abscisic acid responsiveness element
g19294.t1	ABRE	ACGTG	1118	5	abscisic acid responsiveness element
g19294.t1	ABRE	CGTACGTGCA	1120	9	abscisic acid responsiveness element
g19294.t1	G-box	TACGTG	1026	6	light responsive element
g19294.t1	G-box	TACGTG	1118	6	light responsive element
g19294.t1	LTR	CCGAAA	1608	6	low-temperature responsiveness element
g19294.t1	GARE-motif	TCTGTTG	845	7	gibberellin-responsive element
g19663.t1	Gap-box	CAAATGAA(A/G)A	1444	9	light responsive element
g19663.t1	P-box	CCTTTTG	1489	7	gibberellin-responsive element
g19663.t1	G-box	CACGAC	1541	6	light responsive element
g19663.t1	GATA-motif	GATAGGA	633	7	light responsive element
g19663.t1	GATA-motif	GATAGGA	1738	7	light responsive element
g19663.t1	TGACG-motif	TGACG	963	5	MeJA-responsiveness element
g19663.t1	TGACG-motif	TGACG	1697	5	MeJA-responsiveness element
g19663.t1	LTR	CCGAAA	724	6	low-temperature responsiveness element
g19663.t1	CGTCA-motif	CGTCA	963	5	MeJA-responsiveness element
g19663.t1	CGTCA-motif	CGTCA	1697	5	MeJA-responsiveness element
g19663.t1	ABRE	AACCCGG	1066	7	abscisic acid responsiveness element
g19663.t1	ABRE	GCAACGTGTC	1462	9	abscisic acid responsiveness element
g19663.t1	ABRE	ACGTG	1464	5	abscisic acid responsiveness element
g19663.t1	G-Box	CACGTT	1464	6	light responsive element
g19663.t1	AuxRR-core	GGTCCAT	483	7	auxin responsiveness element
g20023.t1	TCA-element	CCATCTTTTT	251	9	salicylic acid responsiveness element
g20023.t1	TCA-element	CCATCTTTTT	1390	9	salicylic acid responsiveness element
g20023.t1	3-AF1 binding site	TAAGAGAGGAA	965	10	light responsive element
g20023.t1	AE-box	AGAAACAA	731	8	light responsive element
g20023.t1	CGTCA-motif	CGTCA	1850	5	MeJA-responsiveness element
g20023.t1	CGTCA-motif	CGTCA	1975	5	MeJA-responsiveness element
g20023.t1	ABRE	ACGTG	1973	5	abscisic acid responsiveness element
g20023.t1	Box 4	ATTAAT	297	6	light responsive element
g20023.t1	Box 4	ATTAAT	827	6	light responsive element
g20023.t1	Box 4	ATTAAT	1104	6	light responsive element
g20023.t1	Box 4	ATTAAT	1312	6	light responsive element
g20023.t1	G-box	CACGTC	1973	6	light responsive element
g20023.t1	AT1-motif	AATTATTTTTTATT	270	13	light responsive element
g20023.t1	AAAC-motif	CAATCAAAACCT	1279	11	light responsive element
g20023.t1	TGACG-motif	TGACG	1850	5	MeJA-responsiveness element
g20023.t1	TGACG-motif	TGACG	1975	5	MeJA-responsiveness element
g20023.t1	chs-CMA1a	TTACTTAA	283	8	light responsive element
g20023.t1	P-box	CCTTTTG	670	7	gibberellin-responsive element
g21666.t1	TCA-element	CCATCTTTTT	53	9	salicylic acid responsiveness element
g21666.t1	GT1-motif	GGTTAA	325	6	light responsive element
g21666.t1	GT1-motif	GGTTAA	1157	6	light responsive element
g21666.t1	GT1-motif	GGTTAAT	1394	7	light responsive element
g21666.t1	GT1-motif	GGTTAA	1395	6	light responsive element
g21666.t1	CGTCA-motif	CGTCA	577	5	MeJA-responsiveness element
g21666.t1	CGTCA-motif	CGTCA	1704	5	MeJA-responsiveness element
g21666.t1	CGTCA-motif	CGTCA	1810	5	MeJA-responsiveness element
g21666.t1	TGACG-motif	TGACG	577	5	MeJA-responsiveness element
g21666.t1	TGACG-motif	TGACG	1704	5	MeJA-responsiveness element
g21666.t1	TGACG-motif	TGACG	1810	5	MeJA-responsiveness element
g21666.t1	LTR	CCGAAA	487	6	low-temperature responsiveness element
g21666.t1	LTR	CCGAAA	751	6	low-temperature responsiveness element
g21666.t1	TCT-motif	TCTTAC	1829	6	light responsive element
g2173.t1	TCA-element	CCATCTTTTT	150	9	salicylic acid responsiveness element
g2173.t1	AE-box	AGAAACAA	1931	8	light responsive element
g2173.t1	Sp1	GGGCGG	524	6	light responsive element
g2173.t1	Sp1	GGGCGG	746	6	light responsive element
g2173.t1	Sp1	GGGCGG	926	6	light responsive element
g2173.t1	Sp1	GGGCGG	1112	6	light responsive element
g2173.t1	Sp1	GGGCGG	1282	6	light responsive element
g2173.t1	Box 4	ATTAAT	369	6	light responsive element
g2173.t1	Box 4	ATTAAT	542	6	light responsive element
g2173.t1	Box 4	ATTAAT	1130	6	light responsive element
g2173.t1	Box 4	ATTAAT	1328	6	light responsive element
g2173.t1	Box 4	ATTAAT	1398	6	light responsive element
g2173.t1	ABRE	ACGTG	307	5	abscisic acid responsiveness element
g2173.t1	ABRE	ACGTG	1639	5	abscisic acid responsiveness element
g2173.t1	ABRE	ACGTG	1830	5	abscisic acid responsiveness element
g2173.t1	TATC-box	TATCCCA	139	7	gibberellin-responsive element
g2173.t1	G-box	TACGTG	306	6	light responsive element
g2173.t1	G-box	TAACACGTAG	1637	9	light responsive element
g2173.t1	G-box	TACGTG	1638	6	light responsive element
g2173.t1	G-box	CACGTC	1829	6	light responsive element
g2173.t1	P-box	CCTTTTG	505	7	gibberellin-responsive element
g21845.t1	TCT-motif	TCTTAC	1984	6	light responsive element
g21845.t1	G-box	TACGTG	988	6	light responsive element
g21845.t1	TGACG-motif	TGACG	776	5	MeJA-responsiveness element
g21845.t1	Box 4	ATTAAT	874	6	light responsive element
g21845.t1	Box 4	ATTAAT	887	6	light responsive element
g21845.t1	Box 4	ATTAAT	949	6	light responsive element
g21845.t1	Box 4	ATTAAT	1937	6	light responsive element
g21845.t1	Sp1	GGGCGG	1658	6	light responsive element
g21845.t1	Sp1	GGGCGG	1838	6	light responsive element
g21845.t1	CGTCA-motif	CGTCA	776	5	MeJA-responsiveness element
g21845.t1	ABRE	ACGTG	989	5	abscisic acid responsiveness element
g22233.t1	ATC-motif	AGTAATCT	1912	8	light responsive element
g22233.t1	TCCC-motif	TCTCCCT	1406	7	light responsive element
g22233.t1	GT1-motif	GGTTAA	897	6	light responsive element
g22233.t1	Box 4	ATTAAT	477	6	light responsive element
g22233.t1	Box 4	ATTAAT	1763	6	light responsive element
g22233.t1	ABRE	ACGTG	852	5	abscisic acid responsiveness element
g22233.t1	CGTCA-motif	CGTCA	1688	5	MeJA-responsiveness element
g22233.t1	GATA-motif	AAGGATAAGG	378	9	light responsive element
g22233.t1	GATA-motif	GATAGGG	381	7	light responsive element
g22233.t1	I-box	AAGATAAGGCT	949	10	light responsive element
g22233.t1	G-box	CACGTC	851	6	light responsive element
g22233.t1	TGACG-motif	TGACG	1688	5	MeJA-responsiveness element
g22233.t1	TCT-motif	TCTTAC	1442	6	light responsive element
g22233.t1	TGA-element	AACGAC	1511	6	auxin-responsive element
g22233.t1	chs-CMA1a	TTACTTAA	340	8	light responsive element
g22304.t1	Sp1	GGGCGG	509	6	light responsive element
g22304.t1	Box 4	ATTAAT	1206	6	light responsive element
g22304.t1	G-Box	CACGTG	28	6	light responsive element
g22304.t1	ATCT-motif	AATCTAATCC	1209	9	light responsive element
g22304.t1	CGTCA-motif	CGTCA	1119	5	MeJA-responsiveness element
g22304.t1	CGTCA-motif	CGTCA	1962	5	MeJA-responsiveness element
g22304.t1	ABRE	CACGTG	28	6	abscisic acid responsiveness element
g22304.t1	ABRE	ACGTG	29	5	abscisic acid responsiveness element
g22304.t1	ABRE	ACGTG	819	5	abscisic acid responsiveness element
g22304.t1	ABRE	ACGTG	1121	5	abscisic acid responsiveness element
g22304.t1	LTR	CCGAAA	306	6	low-temperature responsiveness element
g22304.t1	TGACG-motif	TGACG	1119	5	MeJA-responsiveness element
g22304.t1	TGACG-motif	TGACG	1962	5	MeJA-responsiveness element
g22304.t1	GATA-motif	AAGATAAGATT	1851	10	light responsive element
g22304.t1	G-box	CACGTG	28	6	light responsive element
g22304.t1	G-box	CACGTC	819	6	light responsive element
g22304.t1	G-box	CACGTC	1120	6	light responsive element
g22304.t1	P-box	CCTTTTG	1243	7	gibberellin-responsive element
g22432.t1	TATC-box	TATCCCA	42	7	gibberellin-responsive element
g22432.t1	TATC-box	TATCCCA	1316	7	gibberellin-responsive element
g22432.t1	GATA-motif	GATAGGA	1850	7	light responsive element
g22432.t1	G-box	GCCACGTGGA	573	9	light responsive element
g22432.t1	G-box	CACGTG	575	6	light responsive element
g22432.t1	TGACG-motif	TGACG	733	5	MeJA-responsiveness element
g22432.t1	GARE-motif	TCTGTTG	805	7	gibberellin-responsive element
g22432.t1	GARE-motif	TCTGTTG	1026	7	gibberellin-responsive element
g22432.t1	TCT-motif	TCTTAC	126	6	light responsive element
g22432.t1	P-box	CCTTTTG	1288	7	gibberellin-responsive element
g22432.t1	ATC-motif	AGTAATCT	436	8	light responsive element
g22432.t1	ATC-motif	AGTAATCT	1806	8	light responsive element
g22432.t1	TCA-element	CCATCTTTTT	28	9	salicylic acid responsiveness element
g22432.t1	AE-box	AGAAACAA	697	8	light responsive element
g22432.t1	AE-box	AGAAACTT	1687	8	light responsive element
g22432.t1	GT1-motif	GGTTAAT	207	7	light responsive element
g22432.t1	GT1-motif	GGTTAA	208	6	light responsive element
g22432.t1	GT1-motif	GGTTAA	1721	6	light responsive element
g22432.t1	Box 4	ATTAAT	643	6	light responsive element
g22432.t1	G-Box	CACGTGAAA	572	9	light responsive element
g22432.t1	G-Box	CACGTG	575	6	light responsive element
g22432.t1	ABRE	CACGTG	575	6	abscisic acid responsiveness element
g22432.t1	ABRE	ACGTG	576	5	abscisic acid responsiveness element
g22432.t1	CGTCA-motif	CGTCA	733	5	MeJA-responsiveness element
g22458.t1	Gap-box	CAAATGAA(A/G)A	873	9	light responsive element
g22458.t1	GATA-motif	GATAGGA	252	7	light responsive element
g22458.t1	TATC-box	TATCCCA	397	7	gibberellin-responsive element
g22458.t1	G-box	CAGACGTGGCA	267	10	light responsive element
g22458.t1	I-box	TGATAATGT	1067	9	light responsive element
g22458.t1	Box 4	ATTAAT	174	6	light responsive element
g22458.t1	Box 4	ATTAAT	611	6	light responsive element
g22458.t1	Box 4	ATTAAT	833	6	light responsive element
g22458.t1	Box 4	ATTAAT	1638	6	light responsive element
g22458.t1	ABRE	ACGTG	270	5	abscisic acid responsiveness element
g22458.t1	ABRE	ACGTG	1039	5	abscisic acid responsiveness element
g22458.t1	G-Box	CACGTT	270	6	light responsive element
g22458.t1	G-Box	CACGTT	1038	6	light responsive element
g22458.t1	GT1-motif	GGTTAA	1692	6	light responsive element
g22473.t1	P-box	CCTTTTG	344	7	gibberellin-responsive element
g22473.t1	GATA-motif	AAGGATAAGG	347	9	light responsive element
g22473.t1	GATA-motif	GATAGGA	1803	7	light responsive element
g22473.t1	AAAC-motif	CAATCAAAACCT	495	11	light responsive element
g22473.t1	GA-motif	ATAGATAA	572	8	light responsive element
g22473.t1	GT1-motif	GGTTAA	1936	6	light responsive element
g22473.t1	TCCC-motif	TCTCCCT	747	7	light responsive element
g22473.t1	TCCC-motif	TCTCCCT	762	7	light responsive element
g22473.t1	chs-CMA2a	TCACTTGA	699	8	light responsive element
g22473.t1	TCA-element	TCAGAAGAGG	304	9	salicylic acid responsiveness element
g23036.t1	ABRE	ACGTG	1774	5	abscisic acid responsiveness element
g23036.t1	ABRE	ACGTG	1964	5	abscisic acid responsiveness element
g23036.t1	ATCT-motif	AATCTAATCC	607	9	light responsive element
g23036.t1	Box 4	ATTAAT	1726	6	light responsive element
g23036.t1	GT1-motif	GGTTAA	625	6	light responsive element
g23036.t1	TCA-element	CCATCTTTTT	1784	9	salicylic acid responsiveness element
g23036.t1	ACE	CTAACGTATT	1760	9	light responsive element
g23036.t1	ACE	GACACGTATG	1771	9	light responsive element
g23036.t1	TGA-element	AACGAC	887	6	auxin-responsive element
g23036.t1	LTR	CCGAAA	61	6	low-temperature responsiveness element
g23036.t1	G-box	TACGTG	1773	6	light responsive element
g23036.t1	G-box	TACGTG	1963	6	light responsive element
g23036.t1	I-box	GTATAAGGCC	1309	9	light responsive element
g23036.t1	GATA-motif	GATAGGG	1981	7	light responsive element
g23193.t1	CAG-motif	GAAAGGCAGAC	1473	10	light responsive element
g23193.t1	Box 4	ATTAAT	1782	6	light responsive element
g23193.t1	Box 4	ATTAAT	1799	6	light responsive element
g23193.t1	Box 4	ATTAAT	1991	6	light responsive element
g23193.t1	G-Box	CACGTG	760	6	light responsive element
g23193.t1	G-Box	CACGTG	1210	6	light responsive element
g23193.t1	G-Box	CACGTG	1453	6	light responsive element
g23193.t1	ABRE	GACACGTGGC	758	9	abscisic acid responsiveness element
g23193.t1	ABRE	CACGTG	760	6	abscisic acid responsiveness element
g23193.t1	ABRE	ACGTG	761	5	abscisic acid responsiveness element
g23193.t1	ABRE	CACGTG	1210	6	abscisic acid responsiveness element
g23193.t1	ABRE	ACGTG	1211	5	abscisic acid responsiveness element
g23193.t1	ABRE	ACGTG	1411	5	abscisic acid responsiveness element
g23193.t1	ABRE	GCAACGTGTC	1451	9	abscisic acid responsiveness element
g23193.t1	ABRE	CACGTG	1453	6	abscisic acid responsiveness element
g23193.t1	ABRE	ACGTG	1454	5	abscisic acid responsiveness element
g23193.t1	CGTCA-motif	CGTCA	458	5	MeJA-responsiveness element
g23193.t1	CGTCA-motif	CGTCA	1409	5	MeJA-responsiveness element
g23193.t1	I-box	gGATAAGGTG	251	9	light responsive element
g23193.t1	G-box	GCCACGTGGA	758	9	light responsive element
g23193.t1	G-box	CACGTG	760	6	light responsive element
g23193.t1	G-box	CACGTG	1210	6	light responsive element
g23193.t1	G-box	CACGTC	1410	6	light responsive element
g23193.t1	G-box	ACACGTGGC	1452	9	light responsive element
g23193.t1	G-box	CACGTG	1453	6	light responsive element
g23193.t1	LTR	CCGAAA	233	6	low-temperature responsiveness element
g23193.t1	TGACG-motif	TGACG	458	5	MeJA-responsiveness element
g23193.t1	TGACG-motif	TGACG	1409	5	MeJA-responsiveness element
g23193.t1	GARE-motif	TCTGTTG	341	7	gibberellin-responsive element
g23193.t1	TCT-motif	TCTTAC	1618	6	light responsive element
g23224.t1	ACE	GACACGTATG	242	9	light responsive element
g23224.t1	TCA-element	TCAGAAGAGG	1550	9	salicylic acid responsiveness element
g23224.t1	CAG-motif	GAAAGGCAGAC	858	10	light responsive element
g23224.t1	TCCC-motif	TCTCCCT	1073	7	light responsive element
g23224.t1	Box 4	ATTAAT	66	6	light responsive element
g23224.t1	Box 4	ATTAAT	306	6	light responsive element
g23224.t1	Box 4	ATTAAT	409	6	light responsive element
g23224.t1	Box 4	ATTAAT	1132	6	light responsive element
g23224.t1	Box 4	ATTAAT	1664	6	light responsive element
g23224.t1	CGTCA-motif	CGTCA	252	5	MeJA-responsiveness element
g23224.t1	TATC-box	TATCCCA	1209	7	gibberellin-responsive element
g23224.t1	GATA-motif	GATAGGA	338	7	light responsive element
g23224.t1	TGACG-motif	TGACG	252	5	MeJA-responsiveness element
g23628.t1	TGA-element	AACGAC	1553	6	auxin-responsive element
g23628.t1	TCT-motif	TCTTAC	918	6	light responsive element
g23628.t1	TGACG-motif	TGACG	461	5	MeJA-responsiveness element
g23628.t1	TGACG-motif	TGACG	838	5	MeJA-responsiveness element
g23628.t1	TGACG-motif	TGACG	1370	5	MeJA-responsiveness element
g23628.t1	G-box	CCACGTAA	1201	8	light responsive element
g23628.t1	G-box	TACGTG	1202	6	light responsive element
g23628.t1	I-box	GTATAAGGCC	1578	9	light responsive element
g23628.t1	I-box	GTATAAGGCC	1584	9	light responsive element
g23628.t1	CGTCA-motif	CGTCA	461	5	MeJA-responsiveness element
g23628.t1	CGTCA-motif	CGTCA	838	5	MeJA-responsiveness element
g23628.t1	CGTCA-motif	CGTCA	1370	5	MeJA-responsiveness element
g23628.t1	ABRE	ACGTG	1203	5	abscisic acid responsiveness element
g23628.t1	ABRE	AACCCGG	1431	7	abscisic acid responsiveness element
g23628.t1	Box 4	ATTAAT	52	6	light responsive element
g23628.t1	Box 4	ATTAAT	95	6	light responsive element
g23628.t1	Box 4	ATTAAT	362	6	light responsive element
g23628.t1	Box 4	ATTAAT	582	6	light responsive element
g23628.t1	Box 4	ATTAAT	724	6	light responsive element
g23628.t1	Box 4	ATTAAT	868	6	light responsive element
g23628.t1	Box 4	ATTAAT	872	6	light responsive element
g23628.t1	GT1-motif	GGTTAA	313	6	light responsive element
g23628.t1	GT1-motif	GGTTAAT	618	7	light responsive element
g23628.t1	chs-CMA2a	TCACTTGA	1739	8	light responsive element
g23628.t1	AuxRR-core	GGTCCAT	1450	7	auxin responsiveness element
g24012.t1	Box 4	ATTAAT	669	6	light responsive element
g24012.t1	Box 4	ATTAAT	751	6	light responsive element
g24012.t1	Box 4	ATTAAT	1041	6	light responsive element
g24012.t1	ABRE	ACGTG	1665	5	abscisic acid responsiveness element
g24012.t1	ABRE	ACGTG	1770	5	abscisic acid responsiveness element
g24012.t1	CGTCA-motif	CGTCA	1672	5	MeJA-responsiveness element
g24012.t1	TCCC-motif	TCTCCCT	1961	7	light responsive element
g24012.t1	GT1-motif	GGTTAAT	499	7	light responsive element
g24012.t1	GT1-motif	GGTTAA	500	6	light responsive element
g24012.t1	TGACG-motif	TGACG	1672	5	MeJA-responsiveness element
g24012.t1	AAAC-motif	CAATCAAAACCT	1979	11	light responsive element
g24012.t1	G-box	CACGTC	1664	6	light responsive element
g24012.t1	G-box	TACGTG	1770	6	light responsive element
g24012.t1	chs-CMA1a	TTACTTAA	1947	8	light responsive element
g24047.t1	CGTCA-motif	CGTCA	1682	5	MeJA-responsiveness element
g24047.t1	ABRE	ACGTG	1675	5	abscisic acid responsiveness element
g24047.t1	ABRE	ACGTG	1779	5	abscisic acid responsiveness element
g24047.t1	Box 4	ATTAAT	125	6	light responsive element
g24047.t1	Box 4	ATTAAT	990	6	light responsive element
g24047.t1	Box 4	ATTAAT	1049	6	light responsive element
g24047.t1	TCCC-motif	TCTCCCT	1961	7	light responsive element
g24047.t1	chs-CMA1a	TTACTTAA	1947	8	light responsive element
g24047.t1	TGA-element	AACGAC	190	6	auxin-responsive element
g24047.t1	AAAC-motif	CAATCAAAACCT	23	11	light responsive element
g24047.t1	AAAC-motif	CAATCAAAACCT	1979	11	light responsive element
g24047.t1	TGACG-motif	TGACG	1682	5	MeJA-responsiveness element
g24047.t1	G-box	CACGTC	1674	6	light responsive element
g24047.t1	G-box	TACGTG	1779	6	light responsive element
g24629.t1	ACE	CTAACGTATT	1440	9	light responsive element
g24629.t1	GT1-motif	GGTTAA	372	6	light responsive element
g24629.t1	CGTCA-motif	CGTCA	1330	5	MeJA-responsiveness element
g24629.t1	ABRE	ACGTG	1762	5	abscisic acid responsiveness element
g24629.t1	ABRE	CACGTG	1801	6	abscisic acid responsiveness element
g24629.t1	ABRE	ACGTG	1802	5	abscisic acid responsiveness element
g24629.t1	G-Box	CACGTT	1761	6	light responsive element
g24629.t1	G-Box	CACGTG	1801	6	light responsive element
g24629.t1	ATCT-motif	AATCTAATCC	353	9	light responsive element
g24629.t1	Box 4	ATTAAT	1409	6	light responsive element
g24629.t1	G-box	GCCACGTGGA	1759	9	light responsive element
g24629.t1	G-box	GCCACGTGGA	1799	10	light responsive element
g24629.t1	G-box	CACGTG	1801	6	light responsive element
g24629.t1	I-box	GTATAAGGCC	1007	9	light responsive element
g24629.t1	I-box	TGATAATGT	1493	9	light responsive element
g24629.t1	GATA-motif	GATAGGG	463	7	light responsive element
g24629.t1	TGACG-motif	TGACG	1330	5	MeJA-responsiveness element
g24629.t1	TGA-element	AACGAC	595	6	auxin-responsive element
g24629.t1	Box II	CCACGTGGC	1799	9	light responsive element
g24812.t1	TCCC-motif	TCTCCCT	1816	7	light responsive element
g24812.t1	GT1-motif	GGTTAAT	1723	7	light responsive element
g24812.t1	GT1-motif	GGTTAA	1724	6	light responsive element
g24812.t1	ABRE	CACGTG	745	6	abscisic acid responsiveness element
g24812.t1	ABRE	ACGTG	746	5	abscisic acid responsiveness element
g24812.t1	ABRE	ACGTG	1757	5	abscisic acid responsiveness element
g24812.t1	CGTCA-motif	CGTCA	821	5	MeJA-responsiveness element
g24812.t1	CGTCA-motif	CGTCA	1664	5	MeJA-responsiveness element
g24812.t1	G-Box	CACGTG	745	6	light responsive element
g24812.t1	G-Box	CACGTT	1757	6	light responsive element
g24812.t1	TCA-element	CCATCTTTTT	45	9	salicylic acid responsiveness element
g24812.t1	TGA-element	AACGAC	810	6	auxin-responsive element
g24812.t1	GATA-motif	AAGGATAAGG	1837	9	light responsive element
g24812.t1	G-box	CACGTG	745	6	light responsive element
g24812.t1	G-box	CACGAC	801	6	light responsive element
g24812.t1	I-box	gGATAAGGTG	1835	9	light responsive element
g24812.t1	TGACG-motif	TGACG	821	5	MeJA-responsiveness element
g24812.t1	TGACG-motif	TGACG	1664	5	MeJA-responsiveness element
g24812.t1	AAAC-motif	CAATCAAAACCT	222	11	light responsive element
g25261.t1	G-box	TAACACGTAG	753	9	light responsive element
g25261.t1	TGACG-motif	TGACG	424	5	MeJA-responsiveness element
g25261.t1	TGACG-motif	TGACG	1521	5	MeJA-responsiveness element
g25261.t1	LTR	CCGAAA	1077	6	low-temperature responsiveness element
g25261.t1	TGA-element	AACGAC	157	6	auxin-responsive element
g25261.t1	TGA-element	AACGAC	1558	6	auxin-responsive element
g25261.t1	GT1-motif	GGTTAAT	776	7	light responsive element
g25261.t1	GT1-motif	GGTTAA	1300	6	light responsive element
g25261.t1	CGTCA-motif	CGTCA	424	5	MeJA-responsiveness element
g25261.t1	CGTCA-motif	CGTCA	1521	5	MeJA-responsiveness element
g25477.t1	TCCC-motif	TCTCCCT	212	7	light responsive element
g25477.t1	TCCC-motif	TCTCCCT	1350	7	light responsive element
g25477.t1	GT1-motif	GGTTAA	450	6	light responsive element
g25477.t1	Box 4	ATTAAT	745	6	light responsive element
g25477.t1	ABRE	ACGTG	842	5	abscisic acid responsiveness element
g25477.t1	CGTCA-motif	CGTCA	201	5	MeJA-responsiveness element
g25477.t1	CGTCA-motif	CGTCA	471	5	MeJA-responsiveness element
g25477.t1	CGTCA-motif	CGTCA	840	5	MeJA-responsiveness element
g25477.t1	3-AF1 binding site	TAAGAGAGGAA	1111	10	light responsive element
g25477.t1	TCA-element	CCATCTTTTT	1489	9	salicylic acid responsiveness element
g25477.t1	TCT-motif	TCTTAC	484	6	light responsive element
g25477.t1	TCT-motif	TCTTAC	515	6	light responsive element
g25477.t1	P-box	CCTTTTG	872	7	gibberellin-responsive element
g25477.t1	GATA-motif	GATAGGG	90	7	light responsive element
g25477.t1	GATA-motif	GATAGGG	1826	7	light responsive element
g25477.t1	G-box	CACGTC	841	6	light responsive element
g25477.t1	TGACG-motif	TGACG	201	5	MeJA-responsiveness element
g25477.t1	TGACG-motif	TGACG	471	5	MeJA-responsiveness element
g25477.t1	TGACG-motif	TGACG	840	5	MeJA-responsiveness element
g26568.t1	AE-box	AGAAACTT	1905	8	light responsive element
g26568.t1	Box 4	ATTAAT	83	6	light responsive element
g26568.t1	Box 4	ATTAAT	157	6	light responsive element
g26568.t1	Box 4	ATTAAT	1788	6	light responsive element
g26568.t1	Sp1	GGGCGG	638	6	light responsive element
g26568.t1	Sp1	GGGCGG	723	6	light responsive element
g26568.t1	GATA-motif	AAGGATAAGG	1007	9	light responsive element
g26568.t1	LTR	CCGAAA	747	6	low-temperature responsiveness element
g26568.t1	TGA-element	AACGAC	274	6	auxin-responsive element
g26568.t1	TGA-element	AACGAC	686	6	auxin-responsive element
g26914.t1	TCT-motif	TCTTAC	1817	6	light responsive element
g26914.t1	P-box	CCTTTTG	712	7	gibberellin-responsive element
g26914.t1	P-box	CCTTTTG	724	7	gibberellin-responsive element
g26914.t1	I-box	TGATAATGT	1799	9	light responsive element
g26914.t1	G-box	CACGAC	1050	6	light responsive element
g26914.t1	TGACG-motif	TGACG	737	5	MeJA-responsiveness element
g26914.t1	GT1-motif	GGTTAA	949	6	light responsive element
g26914.t1	AE-box	AGAAACTT	1341	8	light responsive element
g26914.t1	G-Box	TCCACATGGCA	161	10	light responsive element
g26914.t1	G-Box	CACGTT	908	6	light responsive element
g26914.t1	G-Box	TCCACATGGCA	1271	10	light responsive element
g26914.t1	ABRE	ACGTG	908	5	abscisic acid responsiveness element
g26914.t1	ABRE	TACGGTC	1787	7	abscisic acid responsiveness element
g26914.t1	CGTCA-motif	CGTCA	737	5	MeJA-responsiveness element
g26914.t1	Box 4	ATTAAT	858	6	light responsive element
g26914.t1	Box 4	ATTAAT	1831	6	light responsive element
g26914.t1	TCA-element	CCATCTTTTT	1977	9	salicylic acid responsiveness element
g27226.t1	TGACG-motif	TGACG	948	5	MeJA-responsiveness element
g27226.t1	GATA-motif	GATAGGA	140	7	light responsive element
g27226.t1	P-box	CCTTTTG	1645	7	gibberellin-responsive element
g27226.t1	LAMP-element	CTTTATCA	848	8	light responsive element
g27226.t1	TGA-element	AACGAC	1588	6	auxin-responsive element
g27226.t1	TGA-element	AACGAC	1924	6	auxin-responsive element
g27226.t1	3-AF1 binding site	TAAGAGAGGAA	684	10	light responsive element
g27226.t1	TCA-element	CCATCTTTTT	1731	9	salicylic acid responsiveness element
g27226.t1	Sp1	GGGCGG	1570	6	light responsive element
g27226.t1	Sp1	GGGCGG	1574	6	light responsive element
g27226.t1	GTGGC-motif	GATTCTGTGGC	630	10	light responsive element
g27226.t1	ATCT-motif	AATCTAATCC	566	9	light responsive element
g27226.t1	ABRE	CGCACGTGTC	78	9	abscisic acid responsiveness element
g27226.t1	CGTCA-motif	CGTCA	948	5	MeJA-responsiveness element
g27226.t1	GT1-motif	GGTTAA	420	6	light responsive element
g27226.t1	GT1-motif	GGTTAA	1006	6	light responsive element
g27844.t1	ATC-motif	AGTAATCT	1735	8	light responsive element
g27844.t1	LTR	CCGAAA	1906	6	low-temperature responsiveness element
g27844.t1	Box 4	ATTAAT	923	6	light responsive element
g27844.t1	Box 4	ATTAAT	950	6	light responsive element
g27844.t1	Box 4	ATTAAT	1072	6	light responsive element
g27844.t1	Box 4	ATTAAT	1091	6	light responsive element
g27844.t1	Box 4	ATTAAT	1131	6	light responsive element
g27844.t1	Box 4	ATTAAT	1135	6	light responsive element
g27844.t1	Box 4	ATTAAT	1139	6	light responsive element
g27844.t1	Box 4	ATTAAT	1242	6	light responsive element
g27844.t1	Box 4	ATTAAT	1296	6	light responsive element
g27844.t1	Box 4	ATTAAT	1368	6	light responsive element
g27844.t1	Box 4	ATTAAT	1405	6	light responsive element
g27844.t1	Box 4	ATTAAT	1537	6	light responsive element
g27844.t1	Box 4	ATTAAT	1608	6	light responsive element
g27844.t1	Box 4	ATTAAT	1663	6	light responsive element
g27844.t1	Box 4	ATTAAT	1757	6	light responsive element
g27844.t1	TCT-motif	TCTTAC	266	6	light responsive element
g27961.t1	CGTCA-motif	CGTCA	1619	5	MeJA-responsiveness element
g27961.t1	CGTCA-motif	CGTCA	1764	5	MeJA-responsiveness element
g27961.t1	ABRE	ACGTG	1506	5	abscisic acid responsiveness element
g27961.t1	Sp1	GGGCGG	665	6	light responsive element
g27961.t1	Box 4	ATTAAT	752	6	light responsive element
g27961.t1	Box 4	ATTAAT	845	6	light responsive element
g27961.t1	Box 4	ATTAAT	1851	6	light responsive element
g27961.t1	TCCC-motif	TCTCCCT	456	7	light responsive element
g27961.t1	TCCC-motif	TCTCCCT	487	7	light responsive element
g27961.t1	AE-box	AGAAACAA	1869	8	light responsive element
g27961.t1	TGA-element	AACGAC	1728	6	auxin-responsive element
g27961.t1	AAAC-motif	CAATCAAAACCT	111	11	light responsive element
g27961.t1	TGACG-motif	TGACG	1619	5	MeJA-responsiveness element
g27961.t1	TGACG-motif	TGACG	1764	5	MeJA-responsiveness element
g27961.t1	LTR	CCGAAA	19	6	low-temperature responsiveness element
g27961.t1	LTR	CCGAAA	290	6	low-temperature responsiveness element
g27961.t1	G-box	TACGTG	1505	6	light responsive element
g28032.t1	Box 4	ATTAAT	102	6	light responsive element
g28032.t1	Box 4	ATTAAT	130	6	light responsive element
g28032.t1	Box 4	ATTAAT	784	6	light responsive element
g28032.t1	Box 4	ATTAAT	1593	6	light responsive element
g28032.t1	Box 4	ATTAAT	1929	6	light responsive element
g28032.t1	CGTCA-motif	CGTCA	1752	5	MeJA-responsiveness element
g28032.t1	ATCT-motif	AATCTAATCC	80	9	light responsive element
g28032.t1	chs-CMA1a	TTACTTAA	398	8	light responsive element
g28032.t1	LAMP-element	CTTTATCA	626	8	light responsive element
g28032.t1	LAMP-element	CTTTATCA	1411	8	light responsive element
g28032.t1	TGACG-motif	TGACG	1752	5	MeJA-responsiveness element
g28032.t1	LTR	CCGAAA	1645	6	low-temperature responsiveness element
g28032.t1	G-box	CACGAC	1737	6	light responsive element
g28083.t1	LTR	CCGAAA	364	6	low-temperature responsiveness element
g28083.t1	LTR	CCGAAA	1490	6	low-temperature responsiveness element
g28083.t1	TGA-element	AACGAC	1859	6	auxin-responsive element
g28083.t1	TCT-motif	TCTTAC	449	6	light responsive element
g28083.t1	TCA-element	CCATCTTTTT	199	9	salicylic acid responsiveness element
g28083.t1	TCA-element	CCATCTTTTT	1313	9	salicylic acid responsiveness element
g28083.t1	TCA-element	CCATCTTTTT	1688	9	salicylic acid responsiveness element
g28083.t1	TCA-element	CCATCTTTTT	1944	9	salicylic acid responsiveness element
g28083.t1	Sp1	GGGCGG	1518	6	light responsive element
g28083.t1	Box 4	ATTAAT	844	6	light responsive element
g28083.t1	Box 4	ATTAAT	1847	6	light responsive element
g28099.t1	GARE-motif	TCTGTTG	703	7	gibberellin-responsive element
g28099.t1	chs-Unit 1 m1	ACCTAACCCGG	1881	10	light responsive element
g28099.t1	GA-motif	ATAGATAA	1637	8	light responsive element
g28099.t1	GT1-motif	GGTTAAT	480	7	light responsive element
g28099.t1	GT1-motif	GGTTAAT	543	7	light responsive element
g28099.t1	GT1-motif	GGTTAA	1559	6	light responsive element
g28099.t1	GT1-motif	GGTTAA	1899	6	light responsive element
g28099.t1	Box 4	ATTAAT	114	6	light responsive element
g28099.t1	Box 4	ATTAAT	129	6	light responsive element
g28099.t1	Box 4	ATTAAT	380	6	light responsive element
g28099.t1	Box 4	ATTAAT	589	6	light responsive element
g28099.t1	Box 4	ATTAAT	604	6	light responsive element
g28099.t1	Box 4	ATTAAT	679	6	light responsive element
g28099.t1	Box 4	ATTAAT	980	6	light responsive element
g28099.t1	Box 4	ATTAAT	984	6	light responsive element
g28099.t1	Box 4	ATTAAT	1002	6	light responsive element
g28099.t1	ATCT-motif	AATCTAATCC	1880	9	light responsive element
g28099.t1	ABRE	AACCCGG	1885	7	abscisic acid responsiveness element
g28405.t1	LAMP-element	CTTTATCA	1774	8	light responsive element
g28405.t1	I-box	cCATATCCAAT	739	10	light responsive element
g28405.t1	TATC-box	TATCCCA	772	7	gibberellin-responsive element
g28405.t1	GATA-motif	AAGATAAGATT	1281	10	light responsive element
g28405.t1	LTR	CCGAAA	451	6	low-temperature responsiveness element
g28405.t1	LTR	CCGAAA	1953	6	low-temperature responsiveness element
g28405.t1	Box 4	ATTAAT	1457	6	light responsive element
g28405.t1	TCA-element	CCATCTTTTT	242	9	salicylic acid responsiveness element
g28405.t1	TCA-element	CCATCTTTTT	1554	9	salicylic acid responsiveness element
g28601.t1	TCT-motif	TCTTAC	615	6	light responsive element
g28601.t1	TCT-motif	TCTTAC	1747	6	light responsive element
g28601.t1	GATA-motif	GATAGGA	451	7	light responsive element
g28601.t1	G-box	TACGTG	934	6	light responsive element
g28601.t1	Box 4	ATTAAT	380	6	light responsive element
g28601.t1	Box 4	ATTAAT	1628	6	light responsive element
g28601.t1	ABRE	ACGTG	935	5	abscisic acid responsiveness element
g28601.t1	GA-motif	ATAGATAA	1067	8	light responsive element
g28601.t1	AE-box	AGAAACAA	827	8	light responsive element
g28601.t1	AE-box	AGAAACAA	845	8	light responsive element
g28601.t1	ATC-motif	AGTAATCT	837	8	light responsive element
g28601.t1	ACE	CTAACGTATT	1280	9	light responsive element
g28749.t1	LTR	CCGAAA	1681	6	low-temperature responsiveness element
g28749.t1	LTR	CCGAAA	1995	6	low-temperature responsiveness element
g28749.t1	GATA-motif	GATAGGA	1710	7	light responsive element
g28749.t1	ATCT-motif	AATCTAATCC	134	9	light responsive element
g28749.t1	Box 4	ATTAAT	166	6	light responsive element
g28749.t1	Box 4	ATTAAT	491	6	light responsive element
g28749.t1	Sp1	GGGCGG	1632	6	light responsive element
g28749.t1	GT1-motif	GGTTAA	1785	6	light responsive element
g28763.t1	ATCT-motif	AATCTAATCC	1761	9	light responsive element
g28763.t1	CGTCA-motif	CGTCA	447	5	MeJA-responsiveness element
g28763.t1	ABRE	TACGGTC	1673	7	abscisic acid responsiveness element
g28763.t1	Sp1	GGGCGG	359	6	light responsive element
g28763.t1	Box 4	ATTAAT	256	6	light responsive element
g28763.t1	Box 4	ATTAAT	1418	6	light responsive element
g28763.t1	chs-CMA2a	TCACTTGA	527	8	light responsive element
g28763.t1	chs-CMA2a	TCACTTGA	965	8	light responsive element
g28763.t1	AuxRR-core	GGTCCAT	1676	7	auxin responsiveness element
g28763.t1	TCT-motif	TCTTAC	1156	6	light responsive element
g28763.t1	TCT-motif	TCTTAC	1989	6	light responsive element
g28763.t1	LTR	CCGAAA	657	6	low-temperature responsiveness element
g28763.t1	LTR	CCGAAA	811	6	low-temperature responsiveness element
g28763.t1	TGACG-motif	TGACG	447	5	MeJA-responsiveness element
g28763.t1	TATC-box	TATCCCA	160	7	gibberellin-responsive element
g28763.t1	GATA-motif	AAGGATAAGG	1769	9	light responsive element
g29600.t1	AE-box	AGAAACTT	1160	8	light responsive element
g29600.t1	AE-box	AGAAACTT	1542	8	light responsive element
g29600.t1	AE-box	AGAAACTT	1686	8	light responsive element
g29600.t1	AE-box	AGAAACAA	1768	8	light responsive element
g29600.t1	TCCC-motif	TCTCCCT	970	7	light responsive element
g29600.t1	GT1-motif	GGTTAAT	1479	7	light responsive element
g29600.t1	GT1-motif	GGTTAA	1480	6	light responsive element
g29600.t1	Box 4	ATTAAT	663	6	light responsive element
g29600.t1	Box 4	ATTAAT	1235	6	light responsive element
g29600.t1	G-Box	CACGTT	1368	6	light responsive element
g29600.t1	ABRE	ACGTG	322	5	abscisic acid responsiveness element
g29600.t1	ABRE	CGCACGTGTC	1366	9	abscisic acid responsiveness element
g29600.t1	ABRE	ACGTG	1368	5	abscisic acid responsiveness element
g29600.t1	ABRE	ACGTG	1466	5	abscisic acid responsiveness element
g29600.t1	CGTCA-motif	CGTCA	1718	5	MeJA-responsiveness element
g29600.t1	CGTCA-motif	CGTCA	1887	5	MeJA-responsiveness element
g29600.t1	ACE	CTAACGTATT	1382	9	light responsive element
g29600.t1	TCT-motif	TCTTAC	1964	6	light responsive element
g29600.t1	TGA-element	AACGAC	1098	6	auxin-responsive element
g29600.t1	TGA-element	AACGAC	1128	6	auxin-responsive element
g29600.t1	GATA-motif	AAGGATAAGG	1895	9	light responsive element
g29600.t1	G-box	TACGTG	321	6	light responsive element
g29600.t1	G-box	TACGTG	1465	6	light responsive element
g29600.t1	TGACG-motif	TGACG	1718	5	MeJA-responsiveness element
g29600.t1	TGACG-motif	TGACG	1887	5	MeJA-responsiveness element
g30152.t1	G-box	CACGTG	1585	6	light responsive element
g30152.t1	G-box	CACGTC	1595	6	light responsive element
g30152.t1	TGACG-motif	TGACG	1279	5	MeJA-responsiveness element
g30152.t1	TGACG-motif	TGACG	1338	5	MeJA-responsiveness element
g30152.t1	TGACG-motif	TGACG	1462	5	MeJA-responsiveness element
g30152.t1	TGACG-motif	TGACG	1522	5	MeJA-responsiveness element
g30152.t1	TGACG-motif	TGACG	1597	5	MeJA-responsiveness element
g30152.t1	TGACG-motif	TGACG	1918	5	MeJA-responsiveness element
g30152.t1	LTR	CCGAAA	1315	6	low-temperature responsiveness element
g30152.t1	LTR	CCGAAA	1499	6	low-temperature responsiveness element
g30152.t1	LAMP-element	CTTTATCA	501	8	light responsive element
g30152.t1	TCA-element	CCATCTTTTT	1289	9	salicylic acid responsiveness element
g30152.t1	TCA-element	CCATCTTTTT	1934	9	salicylic acid responsiveness element
g30152.t1	GT1-motif	GGTTAAT	84	7	light responsive element
g30152.t1	GT1-motif	GGTTAA	778	6	light responsive element
g30152.t1	GT1-motif	GGTTAAT	1601	7	light responsive element
g30152.t1	GT1-motif	GGTTAA	1602	6	light responsive element
g30152.t1	Box 4	ATTAAT	178	6	light responsive element
g30152.t1	Box 4	ATTAAT	384	6	light responsive element
g30152.t1	Box 4	ATTAAT	621	6	light responsive element
g30152.t1	Box 4	ATTAAT	904	6	light responsive element
g30152.t1	Sp1	GGGCGG	1832	6	light responsive element
g30152.t1	CGTCA-motif	CGTCA	1279	5	MeJA-responsiveness element
g30152.t1	CGTCA-motif	CGTCA	1338	5	MeJA-responsiveness element
g30152.t1	CGTCA-motif	CGTCA	1462	5	MeJA-responsiveness element
g30152.t1	CGTCA-motif	CGTCA	1522	5	MeJA-responsiveness element
g30152.t1	CGTCA-motif	CGTCA	1597	5	MeJA-responsiveness element
g30152.t1	CGTCA-motif	CGTCA	1918	5	MeJA-responsiveness element
g30152.t1	ABRE	ACGTG	1385	5	abscisic acid responsiveness element
g30152.t1	ABRE	CACGTG	1585	6	abscisic acid responsiveness element
g30152.t1	ABRE	ACGTG	1586	5	abscisic acid responsiveness element
g30152.t1	ABRE	ACGTG	1595	5	abscisic acid responsiveness element
g30152.t1	G-Box	CACGTT	1384	6	light responsive element
g30152.t1	G-Box	CACGTG	1585	6	light responsive element
g30465.t1	GT1-motif	GGTTAA	746	6	light responsive element
g30465.t1	ABRE	CACGTG	255	6	abscisic acid responsiveness element
g30465.t1	ABRE	ACGTG	256	5	abscisic acid responsiveness element
g30465.t1	CGTCA-motif	CGTCA	971	5	MeJA-responsiveness element
g30465.t1	ATCT-motif	AATCTAATCC	959	9	light responsive element
g30465.t1	G-Box	CACGTG	255	6	light responsive element
g30465.t1	TCA-element	CCATCTTTTT	1840	9	salicylic acid responsiveness element
g30465.t1	TCT-motif	TCTTAC	1590	6	light responsive element
g30465.t1	G-box	ACACGTGT	254	8	light responsive element
g30465.t1	G-box	CACGTG	255	6	light responsive element
g30465.t1	GATA-motif	AAGATAAGATT	760	10	light responsive element
g30465.t1	GARE-motif	TCTGTTG	31	7	gibberellin-responsive element
g30465.t1	GARE-motif	TCTGTTG	626	7	gibberellin-responsive element
g30465.t1	TGACG-motif	TGACG	971	5	MeJA-responsiveness element
g30465.t1	LTR	CCGAAA	750	6	low-temperature responsiveness element
g31388.t1	TCT-motif	TCTTAC	1672	6	light responsive element
g31388.t1	TGACG-motif	TGACG	1120	5	MeJA-responsiveness element
g31388.t1	I-box	atGATAAGGTC	1022	10	light responsive element
g31388.t1	G-box	TAACACGTAG	730	9	light responsive element
g31388.t1	Box 4	ATTAAT	248	6	light responsive element
g31388.t1	Box 4	ATTAAT	331	6	light responsive element
g31388.t1	Box 4	ATTAAT	539	6	light responsive element
g31388.t1	Box 4	ATTAAT	1738	6	light responsive element
g31388.t1	GTGGC-motif	CAGCGTGTGGC	761	10	light responsive element
g31388.t1	G-Box	CACGTT	1126	6	light responsive element
g31388.t1	ABRE	ACGTG	1126	5	abscisic acid responsiveness element
g31388.t1	CGTCA-motif	CGTCA	1120	5	MeJA-responsiveness element
g31388.t1	GT1-motif	GGTTAA	774	6	light responsive element
g31388.t1	GT1-motif	GGTTAA	1814	6	light responsive element
g31388.t1	chs-CMA2a	TCACTTGA	1006	8	light responsive element
g3139.t1	GATA-motif	AAGGATAAGG	386	9	light responsive element
g3139.t1	I-box	gGATAAGGTG	384	9	light responsive element
g3139.t1	G-box	CCACGTAA	1313	8	light responsive element
g3139.t1	G-box	TACGTG	1314	6	light responsive element
g3139.t1	G-box	TACGTG	1929	6	light responsive element
g3139.t1	LTR	CCGAAA	745	6	low-temperature responsiveness element
g3139.t1	TGACG-motif	TGACG	457	5	MeJA-responsiveness element
g3139.t1	TGACG-motif	TGACG	819	5	MeJA-responsiveness element
g3139.t1	TGACG-motif	TGACG	1179	5	MeJA-responsiveness element
g3139.t1	TCT-motif	TCTTAC	666	6	light responsive element
g3139.t1	TCT-motif	TCTTAC	726	6	light responsive element
g3139.t1	TCT-motif	TCTTAC	1501	6	light responsive element
g3139.t1	TCT-motif	TCTTAC	1754	6	light responsive element
g3139.t1	TGA-element	AACGAC	686	6	auxin-responsive element
g3139.t1	chs-CMA1a	TTACTTAA	867	8	light responsive element
g3139.t1	Gap-box	CAAATGAA(A/G)A	1624	9	light responsive element
g3139.t1	ATC-motif	AGTAATCT	5	8	light responsive element
g3139.t1	AE-box	AGAAACTT	1016	8	light responsive element
g3139.t1	GT1-motif	GTGTGTGAA	1810	9	light responsive element
g3139.t1	Sp1	GGGCGG	1561	6	light responsive element
g3139.t1	Box 4	ATTAAT	500	6	light responsive element
g3139.t1	Box 4	ATTAAT	857	6	light responsive element
g3139.t1	G-Box	CACGTT	31	6	light responsive element
g3139.t1	ABRE	ACGTG	31	5	abscisic acid responsiveness element
g3139.t1	ABRE	ACGTG	1314	5	abscisic acid responsiveness element
g3139.t1	ABRE	TACGGTC	1508	7	abscisic acid responsiveness element
g3139.t1	ABRE	CGTACGTGCA	1927	9	abscisic acid responsiveness element
g3139.t1	ABRE	ACGTG	1929	5	abscisic acid responsiveness element
g3139.t1	CGTCA-motif	CGTCA	457	5	MeJA-responsiveness element
g3139.t1	CGTCA-motif	CGTCA	819	5	MeJA-responsiveness element
g3139.t1	CGTCA-motif	CGTCA	1179	5	MeJA-responsiveness element
g31441.t1	Box 4	ATTAAT	602	6	light responsive element
g31441.t1	Box 4	ATTAAT	712	6	light responsive element
g31441.t1	Box 4	ATTAAT	1425	6	light responsive element
g31441.t1	ATCT-motif	AATCTAATCC	290	9	light responsive element
g31441.t1	ATCT-motif	AATCTAATCC	1363	9	light responsive element
g31441.t1	CGTCA-motif	CGTCA	806	5	MeJA-responsiveness element
g31441.t1	TCT-motif	TCTTAC	699	6	light responsive element
g31441.t1	TGACG-motif	TGACG	806	5	MeJA-responsiveness element
g31441.t1	GARE-motif	TCTGTTG	389	7	gibberellin-responsive element
g31441.t1	I-box	AAGATAAGGCT	86	10	light responsive element
g31441.t1	G-box	CACGAC	400	6	light responsive element
g31677.t1	G-box	CACGTC	47	6	light responsive element
g31677.t1	I-box	cCATATCCAAT	1245	10	light responsive element
g31677.t1	I-box	AGATAAGG	1674	8	light responsive element
g31677.t1	TGACG-motif	TGACG	277	5	MeJA-responsiveness element
g31677.t1	TGACG-motif	TGACG	774	5	MeJA-responsiveness element
g31677.t1	LTR	CCGAAA	1552	6	low-temperature responsiveness element
g31677.t1	Gap-box	CAAATGAA(A/G)A	1817	9.5	light responsive element
g31677.t1	P-box	CCTTTTG	1420	7	gibberellin-responsive element
g31677.t1	TCCC-motif	TCTCCCT	1424	7	light responsive element
g31677.t1	GT1-motif	GGTTAA	1317	6	light responsive element
g31677.t1	ABRE	ACGTG	48	5	abscisic acid responsiveness element
g31677.t1	ABRE	ACGTG	1583	5	abscisic acid responsiveness element
g31677.t1	CGTCA-motif	CGTCA	277	5	MeJA-responsiveness element
g31677.t1	CGTCA-motif	CGTCA	774	5	MeJA-responsiveness element
g31677.t1	G-Box	CACGTT	1582	6	light responsive element
g31677.t1	AuxRE	TGTCTCAATAAG	259	11	auxin-responsive element
g32040.t1	GT1-motif	GGTTAA	153	6	light responsive element
g32040.t1	GT1-motif	GGTTAA	485	6	light responsive element
g32040.t1	GT1-motif	GGTTAA	1702	6	light responsive element
g32040.t1	GT1-motif	GGTTAAT	1887	7	light responsive element
g32040.t1	Box 4	ATTAAT	436	6	light responsive element
g32040.t1	Box 4	ATTAAT	917	6	light responsive element
g32040.t1	Sp1	GGGCGG	1467	6	light responsive element
g32040.t1	Sp1	GGGCGG	1969	6	light responsive element
g32040.t1	ABRE	ACGTG	403	5	abscisic acid responsiveness element
g32040.t1	ABRE	ACGTG	726	5	abscisic acid responsiveness element
g32040.t1	ABRE	TACGGTC	1130	7	abscisic acid responsiveness element
g32040.t1	ABRE	ACGTG	1842	5	abscisic acid responsiveness element
g32040.t1	CGTCA-motif	CGTCA	1024	5	MeJA-responsiveness element
g32040.t1	CGTCA-motif	CGTCA	1451	5	MeJA-responsiveness element
g32040.t1	CGTCA-motif	CGTCA	1878	5	MeJA-responsiveness element
g32040.t1	AuxRR-core	GGTCCAT	1112	7	auxin responsiveness element
g32040.t1	TGA-element	AACGAC	958	6	auxin-responsive element
g32040.t1	TGA-element	AACGAC	1226	6	auxin-responsive element
g32040.t1	TGA-element	AACGAC	1852	6	auxin-responsive element
g32040.t1	chs-CMA1a	TTACTTAA	149	8	light responsive element
g32040.t1	G-box	TACGTG	402	6	light responsive element
g32040.t1	G-box	TACGTG	725	6	light responsive element
g32040.t1	G-box	CACGAC	1735	6	light responsive element
g32040.t1	G-box	TACGTG	1842	6	light responsive element
g32040.t1	TGACG-motif	TGACG	1024	5	MeJA-responsiveness element
g32040.t1	TGACG-motif	TGACG	1451	5	MeJA-responsiveness element
g32040.t1	TGACG-motif	TGACG	1878	5	MeJA-responsiveness element
g32041.t1	GT1-motif	GGTTAA	287	6	light responsive element
g32041.t1	GT1-motif	GGTTAA	1423	6	light responsive element
g32041.t1	Box 4	ATTAAT	457	6	light responsive element
g32041.t1	I-box	GTATAAGGCC	1186	9	light responsive element
g32041.t1	LTR	CCGAAA	1100	6	low-temperature responsiveness element
g32041.t1	LAMP-element	CTTTATCA	1761	8	light responsive element
g32041.t1	TGA-element	AACGAC	364	6	auxin-responsive element
g32603.t1	CGTCA-motif	CGTCA	34	5	MeJA-responsiveness element
g32603.t1	CGTCA-motif	CGTCA	252	5	MeJA-responsiveness element
g32603.t1	ABRE	ACGTG	31	5	abscisic acid responsiveness element
g32603.t1	G-Box	CACGTT	30	6	light responsive element
g32603.t1	Box 4	ATTAAT	1829	6	light responsive element
g32603.t1	GT1-motif	GGTTAA	1489	6	light responsive element
g32603.t1	TGA-element	AACGAC	1943	6	auxin-responsive element
g32603.t1	TCT-motif	TCTTAC	1898	6	light responsive element
g32603.t1	GARE-motif	TCTGTTG	917	7	gibberellin-responsive element
g32603.t1	GARE-motif	TCTGTTG	1027	7	gibberellin-responsive element
g32603.t1	TGACG-motif	TGACG	34	5	MeJA-responsiveness element
g32603.t1	TGACG-motif	TGACG	252	5	MeJA-responsiveness element
g32755.t1	G-box	TACGTG	95	6	light responsive element
g32755.t1	LTR	CCGAAA	466	6	low-temperature responsiveness element
g32755.t1	LTR	CCGAAA	479	6	low-temperature responsiveness element
g32755.t1	chs-CMA1a	TTACTTAA	818	8	light responsive element
g32755.t1	ACE	CTAACGTATT	1053	9	light responsive element
g32755.t1	3-AF1 binding site	TAAGAGAGGAA	898	10	light responsive element
g32755.t1	GT1-motif	GGTTAAT	924	7	light responsive element
g32755.t1	Box 4	ATTAAT	360	6	light responsive element
g32755.t1	Box 4	ATTAAT	971	6	light responsive element
g32755.t1	Box 4	ATTAAT	975	6	light responsive element
g32755.t1	Box 4	ATTAAT	1569	6	light responsive element
g32755.t1	Box 4	ATTAAT	1630	6	light responsive element
g32755.t1	ABRE	ACGTG	96	5	abscisic acid responsiveness element
g32765.t1	chs-CMA1a	TTACTTAA	803	8	light responsive element
g32765.t1	LTR	CCGAAA	456	6	low-temperature responsiveness element
g32765.t1	ABRE	ACGTG	1531	5	abscisic acid responsiveness element
g32765.t1	G-Box	CACGTT	1531	6	light responsive element
g32765.t1	ATCT-motif	AATCTAATCC	207	9	light responsive element
g32765.t1	Box 4	ATTAAT	309	6	light responsive element
g32765.t1	Box 4	ATTAAT	956	6	light responsive element
g32765.t1	Box 4	ATTAAT	960	6	light responsive element
g32765.t1	Box 4	ATTAAT	1102	6	light responsive element
g32765.t1	Box 4	ATTAAT	1294	6	light responsive element
g32765.t1	Box 4	ATTAAT	1558	6	light responsive element
g32765.t1	Box 4	ATTAAT	1619	6	light responsive element
g32765.t1	GT1-motif	GGTTAAT	909	7	light responsive element
g32765.t1	GT1-motif	GGTTAA	1200	6	light responsive element
g32765.t1	TCA-element	CCATCTTTTT	188	9	salicylic acid responsiveness element
g32765.t1	TCA-element	CCATCTTTTT	280	9	salicylic acid responsiveness element
g32765.t1	3-AF1 binding site	TAAGAGAGGAA	883	10	light responsive element
g32765.t1	ACE	CTAACGTATT	1038	9	light responsive element
g33136.t1	AuxRR-core	GGTCCAT	480	7	auxin responsiveness element
g33136.t1	chs-CMA2a	TCACTTGA	917	8	light responsive element
g33136.t1	TCA-element	CCATCTTTTT	686	9	salicylic acid responsiveness element
g33136.t1	AE-box	AGAAACAA	83	8	light responsive element
g33136.t1	AE-box	AGAAACAA	813	8	light responsive element
g33136.t1	Box 4	ATTAAT	55	6	light responsive element
g33136.t1	Box 4	ATTAAT	592	6	light responsive element
g33136.t1	Box 4	ATTAAT	990	6	light responsive element
g33136.t1	Box 4	ATTAAT	1388	6	light responsive element
g33136.t1	CGTCA-motif	CGTCA	1557	5	MeJA-responsiveness element
g33136.t1	CGTCA-motif	CGTCA	1598	5	MeJA-responsiveness element
g33136.t1	TGACG-motif	TGACG	1557	5	MeJA-responsiveness element
g33136.t1	TGACG-motif	TGACG	1598	5	MeJA-responsiveness element
g33136.t1	GARE-motif	TCTGTTG	1663	7	gibberellin-responsive element
g33477.t1	AuxRR-core	GGTCCAT	1684	7	auxin responsiveness element
g33477.t1	AE-box	AGAAACAA	689	8	light responsive element
g33477.t1	GT1-motif	GGTTAA	676	6	light responsive element
g33477.t1	Sp1	GGGCGG	1754	6	light responsive element
g33477.t1	ABRE	AACCCGG	1790	7	abscisic acid responsiveness element
g33477.t1	G-box	TAACACGTAG	1177	9	light responsive element
g33908.t1	GA-motif	ATAGATAA	1818	8	light responsive element
g33908.t1	TCCC-motif	TCTCCCT	25	7	light responsive element
g33908.t1	TCCC-motif	TCTCCCT	532	7	light responsive element
g33908.t1	TCCC-motif	TCTCCCT	702	7	light responsive element
g33908.t1	ABRE	TACGGTC	1636	7	abscisic acid responsiveness element
g33908.t1	CGTCA-motif	CGTCA	1672	5	MeJA-responsiveness element
g33908.t1	TCA-element	TCAGAAGAGG	441	9	salicylic acid responsiveness element
g33908.t1	chs-CMA2a	TCACTTGA	46	8	light responsive element
g33908.t1	chs-CMA2a	TCACTTGA	1265	8	light responsive element
g33908.t1	LAMP-element	CTTTATCA	1554	8	light responsive element
g33908.t1	TGA-element	AACGAC	1116	6	auxin-responsive element
g33908.t1	TGA-element	AACGAC	1213	6	auxin-responsive element
g33908.t1	TCT-motif	TCTTAC	1491	6	light responsive element
g33908.t1	P-box	CCTTTTG	1786	7	gibberellin-responsive element
g33908.t1	GATA-motif	AAGGATAAGG	925	9	light responsive element
g33908.t1	TGACG-motif	TGACG	1672	5	MeJA-responsiveness element
g33908.t1	GARE-motif	TCTGTTG	404	7	gibberellin-responsive element
g34059.t1	3-AF1 binding site	TAAGAGAGGAA	493	10	light responsive element
g34059.t1	ATC-motif	AGTAATCT	1445	8	light responsive element
g34059.t1	GA-motif	ATAGATAA	439	8	light responsive element
g34059.t1	GT1-motif	GGTTAA	739	6	light responsive element
g34059.t1	TCCC-motif	TCTCCCT	94	7	light responsive element
g34059.t1	Box 4	ATTAAT	201	6	light responsive element
g34059.t1	Box 4	ATTAAT	596	6	light responsive element
g34059.t1	Box 4	ATTAAT	693	6	light responsive element
g34059.t1	Box 4	ATTAAT	996	6	light responsive element
g34059.t1	Box 4	ATTAAT	1093	6	light responsive element
g34059.t1	Box 4	ATTAAT	1192	6	light responsive element
g34059.t1	Sp1	GGGCGG	135	6	light responsive element
g34059.t1	ABRE	ACGTG	888	5	abscisic acid responsiveness element
g34059.t1	G-Box	CACGTT	888	6	light responsive element
g34059.t1	GARE-motif	TCTGTTG	478	7	gibberellin-responsive element
g34059.t1	chs-CMA1a	TTACTTAA	1576	8	light responsive element
g34216.t1	TCT-motif	TCTTAC	1530	6	light responsive element
g34216.t1	Box II	TGGTAATAA	139	9	light responsive element
g34216.t1	Box II	TGGTAATAA	240	9	light responsive element
g34216.t1	Box II	TGGTAATAA	816	9	light responsive element
g34216.t1	Box II	TGGTAATAA	904	9	light responsive element
g34216.t1	TGACG-motif	TGACG	1851	5	MeJA-responsiveness element
g34216.t1	AT1-motif	AATTATTTTTTATT	154	13	light responsive element
g34216.t1	AT1-motif	AATTATTTTTTATT	409	13	light responsive element
g34216.t1	G-Box	CACGTT	606	6	light responsive element
g34216.t1	G-Box	CACGTT	978	6	light responsive element
g34216.t1	ABRE	TACGGTC	353	7	abscisic acid responsiveness element
g34216.t1	ABRE	ACGTG	607	5	abscisic acid responsiveness element
g34216.t1	ABRE	ACGTG	978	5	abscisic acid responsiveness element
g34216.t1	ABRE	TACGGTC	1017	7	abscisic acid responsiveness element
g34216.t1	CGTCA-motif	CGTCA	1851	5	MeJA-responsiveness element
g34216.t1	Box 4	ATTAAT	382	6	light responsive element
g34216.t1	Box 4	ATTAAT	386	6	light responsive element
g34216.t1	Box 4	ATTAAT	396	6	light responsive element
g34216.t1	Box 4	ATTAAT	402	6	light responsive element
g34216.t1	Box 4	ATTAAT	406	6	light responsive element
g34216.t1	Box 4	ATTAAT	420	6	light responsive element
g34216.t1	Box 4	ATTAAT	489	6	light responsive element
g34216.t1	Box 4	ATTAAT	524	6	light responsive element
g34216.t1	Box 4	ATTAAT	1049	6	light responsive element
g34216.t1	Box 4	ATTAAT	1080	6	light responsive element
g34216.t1	Box 4	ATTAAT	1084	6	light responsive element
g34216.t1	Box 4	ATTAAT	1091	6	light responsive element
g34216.t1	Box 4	ATTAAT	1164	6	light responsive element
g34216.t1	Box 4	ATTAAT	1197	6	light responsive element
g34216.t1	Box 4	ATTAAT	1220	6	light responsive element
g34216.t1	Box 4	ATTAAT	1224	6	light responsive element
g34216.t1	Box 4	ATTAAT	1228	6	light responsive element
g34216.t1	Box 4	ATTAAT	1232	6	light responsive element
g34216.t1	Box 4	ATTAAT	1239	6	light responsive element
g34216.t1	Box 4	ATTAAT	1246	6	light responsive element
g34216.t1	Box 4	ATTAAT	1330	6	light responsive element
g34216.t1	Box 4	ATTAAT	1363	6	light responsive element
g34216.t1	GT1-motif	GGTTAA	69	6	light responsive element
g34216.t1	GT1-motif	GGTTAAT	213	7	light responsive element
g34216.t1	GT1-motif	GGTTAA	214	6	light responsive element
g34216.t1	GT1-motif	GGTTAAT	877	7	light responsive element
g34216.t1	GT1-motif	GGTTAA	878	6	light responsive element
g34216.t1	GA-motif	ATAGATAA	1100	8	light responsive element
g34216.t1	ACE	CTAACGTATT	1441	9	light responsive element
g34330.t1	Box 4	ATTAAT	1194	6	light responsive element
g34330.t1	Box 4	ATTAAT	1742	6	light responsive element
g34330.t1	ABRE	ACGTG	512	5	abscisic acid responsiveness element
g34330.t1	ABRE	ACGTG	579	5	abscisic acid responsiveness element
g34330.t1	ABRE	ACGTG	604	5	abscisic acid responsiveness element
g34330.t1	CGTCA-motif	CGTCA	140	5	MeJA-responsiveness element
g34330.t1	CGTCA-motif	CGTCA	921	5	MeJA-responsiveness element
g34330.t1	CGTCA-motif	CGTCA	1087	5	MeJA-responsiveness element
g34330.t1	CGTCA-motif	CGTCA	1606	5	MeJA-responsiveness element
g34330.t1	CGTCA-motif	CGTCA	1952	5	MeJA-responsiveness element
g34330.t1	chs-CMA2a	TCACTTGA	1935	8	light responsive element
g34330.t1	P-box	CCTTTTG	1323	7	gibberellin-responsive element
g34330.t1	P-box	CCTTTTG	1581	7	gibberellin-responsive element
g34330.t1	TGA-element	AACGAC	1382	6	auxin-responsive element
g34330.t1	TGACG-motif	TGACG	140	5	MeJA-responsiveness element
g34330.t1	TGACG-motif	TGACG	921	5	MeJA-responsiveness element
g34330.t1	TGACG-motif	TGACG	1087	5	MeJA-responsiveness element
g34330.t1	TGACG-motif	TGACG	1606	5	MeJA-responsiveness element
g34330.t1	TGACG-motif	TGACG	1952	5	MeJA-responsiveness element
g34330.t1	G-box	TACGTG	512	6	light responsive element
g34330.t1	G-box	TACGTG	579	6	light responsive element
g34330.t1	G-box	TACGTG	603	6	light responsive element
g34330.t1	G-box	CACGAC	1923	6	light responsive element
g34403.t1	G-Box	CACGTT	1322	6	light responsive element
g34403.t1	CGTCA-motif	CGTCA	1301	5	MeJA-responsiveness element
g34403.t1	CGTCA-motif	CGTCA	1881	5	MeJA-responsiveness element
g34403.t1	ABRE	ACGTG	1323	5	abscisic acid responsiveness element
g34403.t1	ABRE	ACGTG	1819	5	abscisic acid responsiveness element
g34403.t1	ABRE	GCAACGTGTC	1863	9	abscisic acid responsiveness element
g34403.t1	ABRE	ACGTG	1865	5	abscisic acid responsiveness element
g34403.t1	Box 4	ATTAAT	192	6	light responsive element
g34403.t1	Box 4	ATTAAT	425	6	light responsive element
g34403.t1	Box 4	ATTAAT	941	6	light responsive element
g34403.t1	Box 4	ATTAAT	949	6	light responsive element
g34403.t1	Box 4	ATTAAT	1250	6	light responsive element
g34403.t1	Box 4	ATTAAT	1280	6	light responsive element
g34403.t1	Box 4	ATTAAT	1776	6	light responsive element
g34403.t1	GT1-motif	GGTTAAT	545	7	light responsive element
g34403.t1	AE-box	AGAAACTT	490	8	light responsive element
g34403.t1	GA-motif	ATAGATAA	1920	8	light responsive element
g34403.t1	Box II	TGGTAATAA	497	9	light responsive element
g34403.t1	LAMP-element	CTTTATCA	1954	8	light responsive element
g34403.t1	TGACG-motif	TGACG	1301	5	MeJA-responsiveness element
g34403.t1	TGACG-motif	TGACG	1881	5	MeJA-responsiveness element
g34403.t1	I-box	cGATAAGGCG	1887	9	light responsive element
g34403.t1	G-box	CACGTC	1818	6	light responsive element
g34403.t1	G-box	CACGTC	1865	6	light responsive element
g34403.t1	TATC-box	TATCCCA	786	7	gibberellin-responsive element
g34498.t1	G-box	GCCACGTGGA	316	9	light responsive element
g34498.t1	GATA-motif	GATAGGA	397	7	light responsive element
g34498.t1	TGACG-motif	TGACG	33	5	MeJA-responsiveness element
g34498.t1	TGACG-motif	TGACG	1751	5	MeJA-responsiveness element
g34498.t1	TGACG-motif	TGACG	1803	5	MeJA-responsiveness element
g34498.t1	Gap-box	CAAATGAA(A/G)A	886	9.5	light responsive element
g34498.t1	G-Box	TCCACATGGCA	315	10	light responsive element
g34498.t1	CGTCA-motif	CGTCA	33	5	MeJA-responsiveness element
g34498.t1	CGTCA-motif	CGTCA	1751	5	MeJA-responsiveness element
g34498.t1	CGTCA-motif	CGTCA	1803	5	MeJA-responsiveness element
g34498.t1	ABRE	GCAACGTGTC	1231	9	abscisic acid responsiveness element
g34736.t1	GATA-motif	GATAGGG	129	7	light responsive element
g34736.t1	G-box	CACGTC	743	6	light responsive element
g34736.t1	G-box	CACGAC	809	6	light responsive element
g34736.t1	G-box	CACGTC	1367	6	light responsive element
g34736.t1	G-box	CACGTC	1992	6	light responsive element
g34736.t1	LTR	CCGAAA	943	6	low-temperature responsiveness element
g34736.t1	TGACG-motif	TGACG	1991	5	MeJA-responsiveness element
g34736.t1	TCT-motif	TCTTAC	1066	6	light responsive element
g34736.t1	TCA-element	CCATCTTTTT	141	9	salicylic acid responsiveness element
g34736.t1	GT1-motif	GGTTAA	1921	6	light responsive element
g34736.t1	Box 4	ATTAAT	6	6	light responsive element
g34736.t1	Box 4	ATTAAT	1030	6	light responsive element
g34736.t1	Box 4	ATTAAT	1510	6	light responsive element
g34736.t1	G-Box	CACGTT	472	6	light responsive element
g34736.t1	ABRE	ACGTG	472	5	abscisic acid responsiveness element
g34736.t1	ABRE	ACGTG	744	5	abscisic acid responsiveness element
g34736.t1	ABRE	ACGTG	1368	5	abscisic acid responsiveness element
g34736.t1	ABRE	ACGTG	1993	5	abscisic acid responsiveness element
g34736.t1	CGTCA-motif	CGTCA	1991	5	MeJA-responsiveness element
g34972.t1	TCT-motif	TCTTAC	1207	6	light responsive element
g34972.t1	chs-CMA1a	TTACTTAA	1565	8	light responsive element
g34972.t1	G-box	CACGAC	1515	6	light responsive element
g34972.t1	Box 4	ATTAAT	531	6	light responsive element
g34972.t1	Box 4	ATTAAT	708	6	light responsive element
g34972.t1	Box 4	ATTAAT	1222	6	light responsive element
g34972.t1	Box 4	ATTAAT	1690	6	light responsive element
g35172.t1	ACE	GACACGTATG	601	9	light responsive element
g35172.t1	TCCC-motif	TCTCCCT	1207	7	light responsive element
g35172.t1	GT1-motif	GGTTAA	1621	6	light responsive element
g35172.t1	G-Box	CACGTG	603	6	light responsive element
g35172.t1	ABRE	CGCACGTGTC	601	9	abscisic acid responsiveness element
g35172.t1	ABRE	CACGTG	603	6	abscisic acid responsiveness element
g35172.t1	ABRE	ACGTG	604	5	abscisic acid responsiveness element
g35172.t1	ABRE	ACGTG	689	5	abscisic acid responsiveness element
g35172.t1	CGTCA-motif	CGTCA	692	5	MeJA-responsiveness element
g35172.t1	Box 4	ATTAAT	353	6	light responsive element
g35172.t1	Box 4	ATTAAT	817	6	light responsive element
g35172.t1	Box 4	ATTAAT	1461	6	light responsive element
g35172.t1	G-box	ACACGTGT	602	8	light responsive element
g35172.t1	G-box	CACGTG	603	6	light responsive element
g35172.t1	G-box	TACGTG	688	6	light responsive element
g35172.t1	TGACG-motif	TGACG	692	5	MeJA-responsiveness element
g35172.t1	TCT-motif	TCTTAC	685	6	light responsive element
g35172.t1	LAMP-element	CTTTATCA	372	8	light responsive element
g35172.t1	TGA-element	AACGAC	1197	6	auxin-responsive element
g35172.t1	P-box	CCTTTTG	595	7	gibberellin-responsive element
g35197.t1	Box 4	ATTAAT	1833	6	light responsive element
g35197.t1	ABRE	ACGTG	894	5	abscisic acid responsiveness element
g35197.t1	ABRE	ACGTG	1307	5	abscisic acid responsiveness element
g35197.t1	ABRE	ACGTG	1463	5	abscisic acid responsiveness element
g35197.t1	CGTCA-motif	CGTCA	1993	5	MeJA-responsiveness element
g35197.t1	G-Box	CACGTT	893	6	light responsive element
g35197.t1	G-Box	CACGTT	1306	6	light responsive element
g35197.t1	GT1-motif	GGTTAA	1392	6	light responsive element
g35197.t1	GT1-motif	GGTTAA	1394	6	light responsive element
g35197.t1	TGACG-motif	TGACG	1993	5	MeJA-responsiveness element
g35197.t1	GARE-motif	TCTGTTG	1669	7	gibberellin-responsive element
g35197.t1	G-box	TACGTG	1463	6	light responsive element
g35197.t1	I-box	AAGATAAGGCT	1524	10	light responsive element
g35197.t1	I-box	AGATAAGG	1525	8	light responsive element
g35197.t1	P-box	CCTTTTG	1619	7	gibberellin-responsive element
g35197.t1	TCT-motif	TCTTAC	685	6	light responsive element
g35197.t1	TCT-motif	TCTTAC	855	6	light responsive element
g35197.t1	TCT-motif	TCTTAC	1569	6	light responsive element
g35888.t1	AE-box	AGAAACAA	225	8	light responsive element
g35888.t1	AE-box	AGAAACAA	442	8	light responsive element
g35888.t1	GT1-motif	GGTTAAT	403	7	light responsive element
g35888.t1	GT1-motif	GGTTAA	404	6	light responsive element
g35888.t1	L-box	ATCCCACCTAC	1776	10	light responsive element
g35888.t1	Box 4	ATTAAT	73	6	light responsive element
g35888.t1	Box 4	ATTAAT	307	6	light responsive element
g35888.t1	Box 4	ATTAAT	1136	6	light responsive element
g35888.t1	Box 4	ATTAAT	1140	6	light responsive element
g35888.t1	CGTCA-motif	CGTCA	549	5	MeJA-responsiveness element
g35888.t1	CGTCA-motif	CGTCA	988	5	MeJA-responsiveness element
g35888.t1	CGTCA-motif	CGTCA	1014	5	MeJA-responsiveness element
g35888.t1	CGTCA-motif	CGTCA	1070	5	MeJA-responsiveness element
g35888.t1	ABRE	AACCCGG	406	7	abscisic acid responsiveness element
g35888.t1	ABRE	TACGGTC	1535	7	abscisic acid responsiveness element
g35888.t1	TCA-element	TCAGAAGAGG	1233	9	salicylic acid responsiveness element
g35888.t1	ATC-motif	AGTAATCT	1860	8	light responsive element
g35888.t1	TGA-element	AACGAC	1202	6	auxin-responsive element
g35888.t1	TGA-element	AACGAC	1208	6	auxin-responsive element
g35888.t1	TGACG-motif	TGACG	549	5	MeJA-responsiveness element
g35888.t1	TGACG-motif	TGACG	988	5	MeJA-responsiveness element
g35888.t1	TGACG-motif	TGACG	1014	5	MeJA-responsiveness element
g35888.t1	TGACG-motif	TGACG	1070	5	MeJA-responsiveness element
g35888.t1	LTR	CCGAAA	1494	6	low-temperature responsiveness element
g36208.t1	TGA-element	AACGAC	1712	6	auxin-responsive element
g36208.t1	GATA-motif	AAGATAAGATT	28	10	light responsive element
g36208.t1	LTR	CCGAAA	439	6	low-temperature responsiveness element
g36208.t1	CGTCA-motif	CGTCA	1805	5	MeJA-responsiveness element
g36208.t1	G-Box	CACGTT	1196	6	light responsive element
g36208.t1	TCT-motif	TCTTAC	1063	6	light responsive element
g36208.t1	TCT-motif	TCTTAC	1566	6	light responsive element
g36208.t1	G-box	TACGTG	1099	6	light responsive element
g36208.t1	G-box	CACGTC	1274	6	light responsive element
g36208.t1	I-box	AGATAAGG	39	8	light responsive element
g36208.t1	TGACG-motif	TGACG	1805	5	MeJA-responsiveness element
g36208.t1	GT1-motif	GGTTAA	1045	6	light responsive element
g36208.t1	AE-box	AGAAACAA	582	8	light responsive element
g36208.t1	AE-box	AGAAACTT	1181	8	light responsive element
g36208.t1	ABRE	TACGTGTC	1099	8	abscisic acid responsiveness element
g36208.t1	ABRE	ACGTG	1100	5	abscisic acid responsiveness element
g36208.t1	ABRE	ACGTG	1196	5	abscisic acid responsiveness element
g36208.t1	ABRE	ACGTG	1275	5	abscisic acid responsiveness element
g36208.t1	Box 4	ATTAAT	75	6	light responsive element
g36208.t1	Box 4	ATTAAT	258	6	light responsive element
g36208.t1	Box 4	ATTAAT	803	6	light responsive element
g36208.t1	Box 4	ATTAAT	1319	6	light responsive element
g36208.t1	Box 4	ATTAAT	1342	6	light responsive element
g36208.t1	Box 4	ATTAAT	1351	6	light responsive element
g36208.t1	Box 4	ATTAAT	1395	6	light responsive element
g36208.t1	Box 4	ATTAAT	1415	6	light responsive element
g36208.t1	ACE	CTAACGTATT	693	9	light responsive element
g36348.t1	TCCC-motif	TCTCCCT	1222	7	light responsive element
g36348.t1	GA-motif	ATAGATAA	1549	8	light responsive element
g36348.t1	CGTCA-motif	CGTCA	1467	5	MeJA-responsiveness element
g36348.t1	ATCT-motif	AATCTAATCC	1866	9	light responsive element
g36348.t1	Box 4	ATTAAT	469	6	light responsive element
g36348.t1	Box 4	ATTAAT	1432	6	light responsive element
g36348.t1	Sp1	GGGCGG	264	6	light responsive element
g36348.t1	TCA-element	CCATCTTTTT	1393	9	salicylic acid responsiveness element
g36348.t1	TCA-element	TCAGAAGAGG	1765	9	salicylic acid responsiveness element
g36348.t1	3-AF1 binding site	TAAGAGAGGAA	163	10	light responsive element
g36348.t1	TGACG-motif	TGACG	1467	5	MeJA-responsiveness element
g37996.t1	AE-box	AGAAACAA	1951	8	light responsive element
g37996.t1	GA-motif	ATAGATAA	617	8	light responsive element
g37996.t1	Box 4	ATTAAT	313	6	light responsive element
g37996.t1	Sp1	GGGCGG	1471	6	light responsive element
g37996.t1	CGTCA-motif	CGTCA	1455	5	MeJA-responsiveness element
g37996.t1	CGTCA-motif	CGTCA	1556	5	MeJA-responsiveness element
g37996.t1	CGTCA-motif	CGTCA	1727	5	MeJA-responsiveness element
g37996.t1	TATC-box	TATCCCA	1320	7	gibberellin-responsive element
g37996.t1	I-box	TGATAATGT	488	9	light responsive element
g37996.t1	AT1-motif	AATTATTTTTTATT	945	13	light responsive element
g37996.t1	LTR	CCGAAA	91	6	low-temperature responsiveness element
g37996.t1	TGACG-motif	TGACG	1455	5	MeJA-responsiveness element
g37996.t1	TGACG-motif	TGACG	1556	5	MeJA-responsiveness element
g37996.t1	TGACG-motif	TGACG	1727	5	MeJA-responsiveness element
g37996.t1	P-box	CCTTTTG	1930	7	gibberellin-responsive element
g38051.t1	ABRE	TACGGTC	203	7	abscisic acid responsiveness element
g38051.t1	Box 4	ATTAAT	765	6	light responsive element
g38051.t1	Box 4	ATTAAT	983	6	light responsive element
g38051.t1	AE-box	AGAAACAA	1676	8	light responsive element
g38051.t1	chs-CMA1a	TTACTTAA	1808	8	light responsive element
g38051.t1	P-box	CCTTTTG	1597	7	gibberellin-responsive element
g38051.t1	GARE-motif	TCTGTTG	1986	7	gibberellin-responsive element
g38051.t1	TATC-box	TATCCCA	656	7	gibberellin-responsive element
g38051.t1	TATC-box	TATCCCA	876	7	gibberellin-responsive element
g38051.t1	TATC-box	TATCCCA	1038	7	gibberellin-responsive element
g38051.t1	TATC-box	TATCCCA	1745	7	gibberellin-responsive element
g38093.t1	P-box	CCTTTTG	499	7	gibberellin-responsive element
g38093.t1	TGA-element	AACGAC	799	6	auxin-responsive element
g38093.t1	TGACG-motif	TGACG	131	5	MeJA-responsiveness element
g38093.t1	TGACG-motif	TGACG	905	5	MeJA-responsiveness element
g38093.t1	TGACG-motif	TGACG	1416	5	MeJA-responsiveness element
g38093.t1	GATA-motif	GATAGGA	1365	7	light responsive element
g38093.t1	CGTCA-motif	CGTCA	131	5	MeJA-responsiveness element
g38093.t1	CGTCA-motif	CGTCA	905	5	MeJA-responsiveness element
g38093.t1	CGTCA-motif	CGTCA	1416	5	MeJA-responsiveness element
g38093.t1	Box 4	ATTAAT	4	6	light responsive element
g38093.t1	Box 4	ATTAAT	376	6	light responsive element
g38093.t1	Box 4	ATTAAT	384	6	light responsive element
g38093.t1	Box 4	ATTAAT	392	6	light responsive element
g38093.t1	Box 4	ATTAAT	1506	6	light responsive element
g38093.t1	Box 4	ATTAAT	1519	6	light responsive element
g38093.t1	Box 4	ATTAAT	1968	6	light responsive element
g38093.t1	TCCC-motif	TCTCCCT	892	7	light responsive element
g38093.t1	GT1-motif	GGTTAA	746	6	light responsive element
g38093.t1	GA-motif	ATAGATAA	640	8	light responsive element
g38093.t1	AE-box	AGAAACAA	1862	8	light responsive element
g38093.t1	CAG-motif	GAAAGGCAGAC	1333	10	light responsive element
g38093.t1	AuxRR-core	GGTCCAT	38	7	auxin responsiveness element
g38315.t1	I-box	AAGATAAGGCT	722	10	light responsive element
g38315.t1	I-box	AGATAAGG	723	8	light responsive element
g38315.t1	GATA-motif	AAGGATAAGG	721	9	light responsive element
g38315.t1	GATA-motif	AAGGATAAGG	727	9	light responsive element
g38315.t1	P-box	CCTTTTG	1961	7	gibberellin-responsive element
g38315.t1	TCA-element	CCATCTTTTT	1166	9	salicylic acid responsiveness element
g38315.t1	TCA-element	CCATCTTTTT	1420	9	salicylic acid responsiveness element
g38315.t1	GT1-motif	GGTTAA	949	6	light responsive element
g38315.t1	Sp1	GGGCGG	1611	6	light responsive element
g38315.t1	Box 4	ATTAAT	16	6	light responsive element
g38315.t1	Box 4	ATTAAT	41	6	light responsive element
g39030.t1	TCT-motif	TCTTAC	1402	6	light responsive element
g39030.t1	TGACG-motif	TGACG	41	5	MeJA-responsiveness element
g39030.t1	TGACG-motif	TGACG	369	5	MeJA-responsiveness element
g39030.t1	I-box	gGATAAGGTG	113	9	light responsive element
g39030.t1	G-box	TACGTG	1030	6	light responsive element
g39030.t1	TATC-box	TATCCCA	111	7	gibberellin-responsive element
g39030.t1	CGTCA-motif	CGTCA	41	5	MeJA-responsiveness element
g39030.t1	CGTCA-motif	CGTCA	369	5	MeJA-responsiveness element
g39030.t1	ABRE	ACGTG	1031	5	abscisic acid responsiveness element
g39030.t1	Box 4	ATTAAT	282	6	light responsive element
g39030.t1	Box 4	ATTAAT	858	6	light responsive element
g39030.t1	Box 4	ATTAAT	1168	6	light responsive element
g39030.t1	Box 4	ATTAAT	1463	6	light responsive element
g39030.t1	Box 4	ATTAAT	1587	6	light responsive element
g39030.t1	Box 4	ATTAAT	1747	6	light responsive element
g39030.t1	TCCC-motif	TCTCCCT	398	7	light responsive element
g39030.t1	AE-box	AGAAACAA	1989	8	light responsive element
g39030.t1	TCA-element	CCATCTTTTT	632	9	salicylic acid responsiveness element
g39030.t1	TCA-element	CCATCTTTTT	916	9	salicylic acid responsiveness element
g40619.t1	TCCC-motif	TCTCCCT	793	7	light responsive element
g40619.t1	GT1-motif	GGTTAAT	955	7	light responsive element
g40619.t1	GT1-motif	GGTTAA	956	6	light responsive element
g40619.t1	GT1-motif	GGTTAA	1098	6	light responsive element
g40619.t1	GT1-motif	GGTTAA	1985	6	light responsive element
g40619.t1	Box 4	ATTAAT	67	6	light responsive element
g40619.t1	Box 4	ATTAAT	107	6	light responsive element
g40619.t1	Box 4	ATTAAT	216	6	light responsive element
g40619.t1	Box 4	ATTAAT	1174	6	light responsive element
g40619.t1	Sp1	GGGCGG	1732	6	light responsive element
g40619.t1	ABRE	GCAACGTGTC	455	9	abscisic acid responsiveness element
g40619.t1	ABRE	ACGTG	458	5	abscisic acid responsiveness element
g40619.t1	ABRE	ACGTG	775	5	abscisic acid responsiveness element
g40619.t1	ABRE	ACGTG	1626	5	abscisic acid responsiveness element
g40619.t1	CGTCA-motif	CGTCA	1628	5	MeJA-responsiveness element
g40619.t1	G-Box	CACGTT	457	6	light responsive element
g40619.t1	G-box	CACGAC	293	6	light responsive element
g40619.t1	G-box	CACGTC	774	6	light responsive element
g40619.t1	G-box	CACGTC	1626	6	light responsive element
g40619.t1	I-box	AGATAAGG	359	8	light responsive element
g40619.t1	TGACG-motif	TGACG	1628	5	MeJA-responsiveness element
g40619.t1	LTR	CCGAAA	541	6	low-temperature responsiveness element
g40619.t1	TGA-element	AACGAC	247	6	auxin-responsive element
g40619.t1	TGA-element	AACGAC	1926	6	auxin-responsive element
g40619.t1	TGA-element	AACGAC	1948	6	auxin-responsive element
g40619.t1	TGA-element	AACGAC	1991	6	auxin-responsive element
g40619.t1	TCT-motif	TCTTAC	1827	6	light responsive element
g40619.t1	chs-CMA1a	TTACTTAA	595	8	light responsive element
g41101.t1	GT1-motif	GGTTAA	353	6	light responsive element
g41101.t1	GT1-motif	GGTTAAT	974	7	light responsive element
g41101.t1	GT1-motif	GGTTAA	975	6	light responsive element
g41101.t1	GT1-motif	GGTTAAT	1388	7	light responsive element
g41101.t1	GT1-motif	GGTTAA	1389	6	light responsive element
g41101.t1	AE-box	AGAAACTT	888	8	light responsive element
g41101.t1	Box 4	ATTAAT	1441	6	light responsive element
g41101.t1	ACE	CTAACGTATT	158	9	light responsive element
g41101.t1	TCA-element	CCATCTTTTT	458	10	salicylic acid responsiveness element
g41101.t1	chs-CMA2a	TCACTTGA	134	8	light responsive element
g41101.t1	chs-CMA2a	TCACTTGA	1285	8	light responsive element
g41101.t1	I-box	AGATAAGG	495	8	light responsive element
g41101.t1	I-box	AGATAAGG	516	8	light responsive element
g41818.t1	TCT-motif	TCTTAC	192	6	light responsive element
g41818.t1	TCT-motif	TCTTAC	810	6	light responsive element
g41818.t1	ABRE	ACGTG	104	5	abscisic acid responsiveness element
g41818.t1	ABRE	ACGTG	730	5	abscisic acid responsiveness element
g41818.t1	ABRE	CACGTG	740	6	abscisic acid responsiveness element
g41818.t1	ABRE	ACGTG	741	5	abscisic acid responsiveness element
g41818.t1	ABRE	CGTACGTGCA	742	9	abscisic acid responsiveness element
g41818.t1	ABRE	ACGTG	899	5	abscisic acid responsiveness element
g41818.t1	ABRE	ACGTG	944	5	abscisic acid responsiveness element
g41818.t1	ABRE	ACGTG	989	5	abscisic acid responsiveness element
g41818.t1	ABRE	ACGTG	1079	5	abscisic acid responsiveness element
g41818.t1	ABRE	ACGTG	1124	5	abscisic acid responsiveness element
g41818.t1	ABRE	ACGTG	1169	5	abscisic acid responsiveness element
g41818.t1	ABRE	ACGTG	1214	5	abscisic acid responsiveness element
g41818.t1	ABRE	ACGTG	1976	5	abscisic acid responsiveness element
g41818.t1	G-Box	CACGTT	104	6	light responsive element
g41818.t1	G-Box	CACGTG	740	6	light responsive element
g41818.t1	G-Box	CACGTT	899	6	light responsive element
g41818.t1	G-Box	CACGTT	944	6	light responsive element
g41818.t1	G-Box	CACGTT	989	6	light responsive element
g41818.t1	G-Box	CACGTT	1079	6	light responsive element
g41818.t1	G-Box	CACGTT	1124	6	light responsive element
g41818.t1	G-Box	CACGTT	1169	6	light responsive element
g41818.t1	G-Box	CACGTT	1214	6	light responsive element
g41818.t1	Box 4	ATTAAT	231	6	light responsive element
g41818.t1	Box 4	ATTAAT	1617	6	light responsive element
g41818.t1	G-box	CACGTC	729	6	light responsive element
g41818.t1	G-box	CACGTG	740	6	light responsive element
g41818.t1	G-box	CACGTC	1975	6	light responsive element
g41818.t1	LTR	CCGAAA	1871	6	low-temperature responsiveness element
g42433.t1	GT1-motif	GGTTAA	824	6	light responsive element
g42433.t1	GT1-motif	GGTTAA	1250	6	light responsive element
g42433.t1	GT1-motif	GGTTAA	1650	6	light responsive element
g42433.t1	AE-box	AGAAACAA	405	8	light responsive element
g42433.t1	CGTCA-motif	CGTCA	603	5	MeJA-responsiveness element
g42433.t1	CGTCA-motif	CGTCA	606	5	MeJA-responsiveness element
g42433.t1	CGTCA-motif	CGTCA	694	5	MeJA-responsiveness element
g42433.t1	CGTCA-motif	CGTCA	836	5	MeJA-responsiveness element
g42433.t1	CGTCA-motif	CGTCA	1239	5	MeJA-responsiveness element
g42433.t1	ABRE	ACGTG	634	5	abscisic acid responsiveness element
g42433.t1	Box 4	ATTAAT	547	6	light responsive element
g42433.t1	TCA-element	TCAGAAGAGG	65	9	salicylic acid responsiveness element
g42433.t1	TCA-element	TCAGAAGAGG	1960	9	salicylic acid responsiveness element
g42433.t1	TCT-motif	TCTTAC	688	6	light responsive element
g42433.t1	Gap-box	CAAATGAA(A/G)A	609	9.5	light responsive element
g42433.t1	Gap-box	CAAATGAA(A/G)A	1633	9.5	light responsive element
g42433.t1	G-box	TACGTG	634	6	light responsive element
g42433.t1	GATA-motif	AAGATAAGATT	1830	10	light responsive element
g42433.t1	TGACG-motif	TGACG	603	5	MeJA-responsiveness element
g42433.t1	TGACG-motif	TGACG	606	5	MeJA-responsiveness element
g42433.t1	TGACG-motif	TGACG	694	5	MeJA-responsiveness element
g42433.t1	TGACG-motif	TGACG	836	5	MeJA-responsiveness element
g42433.t1	TGACG-motif	TGACG	1239	5	MeJA-responsiveness element
g42437.t1	TCA-element	TCAGAAGAGG	1960	9	salicylic acid responsiveness element
g42437.t1	ACE	CTAACGTATT	191	9	light responsive element
g42437.t1	ATCT-motif	AATCTAATCC	1504	9	light responsive element
g42437.t1	G-Box	CACGTT	710	6	light responsive element
g42437.t1	ABRE	ACGTG	710	5	abscisic acid responsiveness element
g42437.t1	CGTCA-motif	CGTCA	1395	5	MeJA-responsiveness element
g42437.t1	CGTCA-motif	CGTCA	1414	5	MeJA-responsiveness element
g42437.t1	CGTCA-motif	CGTCA	1417	5	MeJA-responsiveness element
g42437.t1	CGTCA-motif	CGTCA	1542	5	MeJA-responsiveness element
g42437.t1	GT1-motif	GGTTAA	1406	6	light responsive element
g42437.t1	GT1-motif	GGTTAA	1530	6	light responsive element
g42437.t1	TGACG-motif	TGACG	1395	5	MeJA-responsiveness element
g42437.t1	TGACG-motif	TGACG	1414	5	MeJA-responsiveness element
g42437.t1	TGACG-motif	TGACG	1417	5	MeJA-responsiveness element
g42437.t1	TGACG-motif	TGACG	1542	5	MeJA-responsiveness element
g42437.t1	TATC-box	TATCCCA	723	7	gibberellin-responsive element
g42437.t1	GATA-motif	AAGATAAGATT	1832	10	light responsive element
g42437.t1	GATA-motif	AAGATAAGATT	1858	10	light responsive element
g42633.t1	TCA-element	CCATCTTTTT	302	9	salicylic acid responsiveness element
g42633.t1	GT1-motif	GGTTAAT	141	7	light responsive element
g42633.t1	ATCT-motif	AATCTAATCC	773	9	light responsive element
g42633.t1	ATCT-motif	AATCTAATCC	1041	9	light responsive element
g42633.t1	G-Box	CACGTT	476	6	light responsive element
g42633.t1	ABRE	ACGTG	477	5	abscisic acid responsiveness element
g42633.t1	ABRE	CGTACGTGCA	1864	9	abscisic acid responsiveness element
g42633.t1	CGTCA-motif	CGTCA	368	5	MeJA-responsiveness element
g42633.t1	CGTCA-motif	CGTCA	1608	5	MeJA-responsiveness element
g42633.t1	CGTCA-motif	CGTCA	1778	5	MeJA-responsiveness element
g42633.t1	LTR	CCGAAA	203	6	low-temperature responsiveness element
g42633.t1	LTR	CCGAAA	1128	6	low-temperature responsiveness element
g42633.t1	LTR	CCGAAA	1140	6	low-temperature responsiveness element
g42633.t1	TGACG-motif	TGACG	368	5	MeJA-responsiveness element
g42633.t1	TGACG-motif	TGACG	1608	5	MeJA-responsiveness element
g42633.t1	TGACG-motif	TGACG	1778	5	MeJA-responsiveness element
g42634.t1	chs-CMA2a	TCACTTGA	1903	8	light responsive element
g42634.t1	ABRE	CACGTG	654	6	abscisic acid responsiveness element
g42634.t1	ABRE	ACGTG	655	5	abscisic acid responsiveness element
g42634.t1	ABRE	CGCACGTGTC	678	9	abscisic acid responsiveness element
g42634.t1	ABRE	CACGTG	680	6	abscisic acid responsiveness element
g42634.t1	ABRE	ACGTG	681	5	abscisic acid responsiveness element
g42634.t1	ABRE	CGTACGTGCA	1837	10	abscisic acid responsiveness element
g42634.t1	ABRE	ACGTG	1839	5	abscisic acid responsiveness element
g42634.t1	CGTCA-motif	CGTCA	106	5	MeJA-responsiveness element
g42634.t1	CGTCA-motif	CGTCA	131	5	MeJA-responsiveness element
g42634.t1	CGTCA-motif	CGTCA	154	5	MeJA-responsiveness element
g42634.t1	CGTCA-motif	CGTCA	1447	5	MeJA-responsiveness element
g42634.t1	G-Box	CACGTG	654	6	light responsive element
g42634.t1	G-Box	CACGTG	680	6	light responsive element
g42634.t1	Box 4	ATTAAT	137	6	light responsive element
g42634.t1	Box 4	ATTAAT	303	6	light responsive element
g42634.t1	Box 4	ATTAAT	535	6	light responsive element
g42634.t1	GT1-motif	GGTTAA	45	6	light responsive element
g42634.t1	GT1-motif	GGTTAA	965	6	light responsive element
g42634.t1	GT1-motif	GGTTAA	997	6	light responsive element
g42634.t1	AE-box	AGAAACTT	1083	8	light responsive element
g42634.t1	AE-box	AGAAACAA	1884	8	light responsive element
g42634.t1	TGACG-motif	TGACG	106	5	MeJA-responsiveness element
g42634.t1	TGACG-motif	TGACG	131	5	MeJA-responsiveness element
g42634.t1	TGACG-motif	TGACG	154	5	MeJA-responsiveness element
g42634.t1	TGACG-motif	TGACG	1447	5	MeJA-responsiveness element
g42634.t1	G-box	CACGAC	507	6	light responsive element
g42634.t1	G-box	CACGTG	654	6	light responsive element
g42634.t1	G-box	CACGTG	680	6	light responsive element
g42634.t1	G-box	TACGTG	1839	6	light responsive element
g42634.t1	chs-CMA1a	TTACTTAA	935	8	light responsive element
g42634.t1	TGA-element	AACGAC	319	6	auxin-responsive element
g42634.t1	TGA-element	AACGAC	1589	6	auxin-responsive element
g42634.t1	TCT-motif	TCTTAC	827	6	light responsive element
g42635.t1	TGACG-motif	TGACG	12	5	MeJA-responsiveness element
g42635.t1	TGACG-motif	TGACG	1460	5	MeJA-responsiveness element
g42635.t1	TGACG-motif	TGACG	1652	5	MeJA-responsiveness element
g42635.t1	G-box	CACGAC	284	6	light responsive element
g42635.t1	G-box	TACGTG	1829	6	light responsive element
g42635.t1	GATA-motif	GATAGGA	299	7	light responsive element
g42635.t1	P-box	CCTTTTG	1286	7	gibberellin-responsive element
g42635.t1	TCT-motif	TCTTAC	775	6	light responsive element
g42635.t1	TGA-element	AACGAC	342	6	auxin-responsive element
g42635.t1	chs-CMA2a	TCACTTGA	1901	8	light responsive element
g42635.t1	TCA-element	CCATCTTTTT	569	9	salicylic acid responsiveness element
g42635.t1	ATCT-motif	AATCTAATCC	854	9	light responsive element
g42635.t1	ABRE	CGTACGTGCA	1827	10	abscisic acid responsiveness element
g42635.t1	ABRE	ACGTG	1829	5	abscisic acid responsiveness element
g42635.t1	CGTCA-motif	CGTCA	12	5	MeJA-responsiveness element
g42635.t1	CGTCA-motif	CGTCA	1460	5	MeJA-responsiveness element
g42635.t1	CGTCA-motif	CGTCA	1652	5	MeJA-responsiveness element
g42635.t1	Box 4	ATTAAT	437	6	light responsive element
g42635.t1	Box 4	ATTAAT	477	6	light responsive element
g42635.t1	Box 4	ATTAAT	707	6	light responsive element
g42635.t1	Box 4	ATTAAT	801	6	light responsive element
g42635.t1	Box 4	ATTAAT	924	6	light responsive element
g42635.t1	Box 4	ATTAAT	1394	6	light responsive element
g42635.t1	GT1-motif	GGTTAA	720	6	light responsive element
g42635.t1	AE-box	AGAAACAA	1699	8	light responsive element
g42637.t1	AE-box	AGAAACAA	1684	8	light responsive element
g42637.t1	GT1-motif	GGTTAAT	391	7	light responsive element
g42637.t1	GT1-motif	GGTTAA	740	6	light responsive element
g42637.t1	Box 4	ATTAAT	457	6	light responsive element
g42637.t1	Box 4	ATTAAT	497	6	light responsive element
g42637.t1	Box 4	ATTAAT	727	6	light responsive element
g42637.t1	Box 4	ATTAAT	751	6	light responsive element
g42637.t1	Box 4	ATTAAT	821	6	light responsive element
g42637.t1	Box 4	ATTAAT	944	6	light responsive element
g42637.t1	Box 4	ATTAAT	1418	6	light responsive element
g42637.t1	CGTCA-motif	CGTCA	1476	5	MeJA-responsiveness element
g42637.t1	CGTCA-motif	CGTCA	1637	5	MeJA-responsiveness element
g42637.t1	ABRE	CGTACGTGCA	1812	10	abscisic acid responsiveness element
g42637.t1	ABRE	ACGTG	1814	5	abscisic acid responsiveness element
g42637.t1	ATCT-motif	AATCTAATCC	874	9	light responsive element
g42637.t1	TCA-element	CCATCTTTTT	589	9	salicylic acid responsiveness element
g42637.t1	chs-CMA2a	TCACTTGA	1886	8	light responsive element
g42637.t1	TGA-element	AACGAC	289	6	auxin-responsive element
g42637.t1	TCT-motif	TCTTAC	795	6	light responsive element
g42637.t1	P-box	CCTTTTG	1310	7	gibberellin-responsive element
g42637.t1	GATA-motif	GATAGGG	90	7	light responsive element
g42637.t1	G-box	TACGTG	1814	6	light responsive element
g42637.t1	TGACG-motif	TGACG	1476	5	MeJA-responsiveness element
g42637.t1	TGACG-motif	TGACG	1637	5	MeJA-responsiveness element
g43095.t1	ATC-motif	AGTAATCT	1269	8	light responsive element
g43095.t1	ACE	CTAACGTATT	1012	9	light responsive element
g43095.t1	Box 4	ATTAAT	405	6	light responsive element
g43095.t1	Box 4	ATTAAT	632	6	light responsive element
g43095.t1	ATCT-motif	AATCTAATCC	1846	9	light responsive element
g43095.t1	GA-motif	ATAGATAA	1030	8	light responsive element
g43095.t1	GT1-motif	GGTTAA	103	6	light responsive element
g43095.t1	GT1-motif	GGTTAAT	1176	7	light responsive element
g43095.t1	GT1-motif	GGTTAA	1177	6	light responsive element
g43095.t1	GARE-motif	TCTGTTG	206	7	gibberellin-responsive element
g43095.t1	GARE-motif	TCTGTTG	811	7	gibberellin-responsive element
g43095.t1	GATA-motif	AAGATAAGATT	680	10	light responsive element
g43095.t1	GATA-motif	AAGATAAGATT	833	10	light responsive element
g43095.t1	GATA-motif	GATAGGG	1635	7	light responsive element
g43095.t1	chs-Unit 1 m1	ACCTAACCCGC	1075	10	light responsive element
g43095.t1	chs-CMA1a	TTACTTAA	1504	8	light responsive element
g43095.t1	TCT-motif	TCTTAC	26	6	light responsive element
g43095.t1	TCT-motif	TCTTAC	396	6	light responsive element
g43095.t1	LAMP-element	CTTTATCA	129	8	light responsive element
g44288.t1	Box 4	ATTAAT	866	6	light responsive element
g44288.t1	Box 4	ATTAAT	972	6	light responsive element
g44288.t1	Box 4	ATTAAT	1328	6	light responsive element
g44288.t1	Box 4	ATTAAT	1963	6	light responsive element
g44288.t1	G-Box	CACGTT	1466	6	light responsive element
g44288.t1	ABRE	ACGTG	1296	5	abscisic acid responsiveness element
g44288.t1	ABRE	ACGTG	1466	5	abscisic acid responsiveness element
g44288.t1	CGTCA-motif	CGTCA	1109	5	MeJA-responsiveness element
g44288.t1	GA-motif	ATAGATAA	491	8	light responsive element
g44288.t1	GT1-motif	GGTTAA	92	6	light responsive element
g44288.t1	GT1-motif	GGTTAA	1949	6	light responsive element
g44288.t1	TGACG-motif	TGACG	1109	5	MeJA-responsiveness element
g44288.t1	GATA-motif	AAGATAAGATT	370	10	light responsive element
g44288.t1	G-box	TACGTG	1296	6	light responsive element
g44288.t1	P-box	CCTTTTG	665	7	gibberellin-responsive element
g44288.t1	TCT-motif	TCTTAC	672	6	light responsive element
[truncated: 1,220 more rows]
