# Supplementary material for: Genome-wide systematic survey and analysis of the RNA helicase gene family and their response to abiotic stress in sweetpotato
Source: BMC Plant Biol. 2024 Mar 16;24:193. doi: 10.1186/s12870-024-04824-z (PMC10944623; doi:10.1186/s12870-024-04824-z)
Supplement: Supplementary file 1 — Supplementary Material 1. [file 12870_2024_4824_MOESM1_ESM.zip › Supplementary data/Supplementary Table.3.xlsx]

## Sheet: DEAD
Supplementary Table.3 Orthologous genes between sweetpotato and Ipomoea triloba, Ipomoea trifida in RNA helicase family
Orthologous genes between sweetpotato and Ipomoea triloba, Ipomoea trifida in IbDEAD.
itf05g24810.t1	g330.t1
transcript:itb05g25550.t1	g330.t1
itf05g10570.t1	g2626.t1
transcript:itb05g10700.t1	g2626.t1
itf05g02740.t1	g3868.t1
transcript:itb05g02440.t1	g3868.t1
itf04g10720.t3	g7829.t1
transcript:itb04g11640.t1	g7829.t1
itf04g06350.t1	g8754.t1
transcript:itb04g06640.t1	g8754.t1
itf14g20010.t1	g9441.t1
transcript:itb14g21590.t1	g9441.t1
itf14g16580.t1	g9885.t1
transcript:itb14g18210.t1	g9885.t1
itf14g07580.t1	g11623.t1
transcript:itb14g11440.t1	g11623.t1
transcript:itb07g02760.t2	g11623.t1
itf13g16570.t1	g13672.t1
transcript:itb13g19970.t2	g13672.t1
itf13g13990.t1	g14002.t1
transcript:itb13g17730.t1	g14002.t1
itf13g10700.t1	g14559.t1
transcript:itb13g14240.t1	g14559.t1
itf13g02980.t1	g16036.t1
transcript:itb13g04760.t1	g16036.t1
itf01g32890.t1	g17163.t1
itf12g04390.t1	g17163.t1
transcript:itb01g32680.t1	g17163.t1
transcript:itb12g04590.t1	g17163.t1
itf15g21350.t1	g21353.t1
transcript:itb15g21950.t1	g21353.t1
itf15g21350.t1	g21391.t1
itf15g20390.t1	g21530.t1
transcript:itb15g20580.t1	g21530.t1
itf15g11310.t1	g23762.t1
transcript:itb15g11770.t4	g23762.t1
itf01g23940.t1	g25011.t1
itf14g07580.t1	g25011.t1
itf15g02470.t1	g25011.t1
transcript:itb01g23800.t1	g25011.t1
transcript:itb15g02610.t1	g25011.t1
itf15g00670.t1	g25200.t1
transcript:itb15g00710.t1	g25200.t1
itf03g17090.t1	g25755.t1
transcript:itb03g17870.t3	g25755.t1
itf02g06440.t1	g25820.t1
itf03g17720.t1	g25820.t1
transcript:itb02g01660.t1	g25820.t1
transcript:itb03g18460.t1	g25820.t1
itf03g18120.t1	g25922.t1
transcript:itb03g18870.t1	g25922.t1
itf03g00580.t1	g30174.t1
itf05g24810.t1	g30174.t1
transcript:itb03g00540.t3	g30174.t1
transcript:itb05g25550.t1	g30174.t1
itf09g20430.t1	g30364.t1
itf11g00570.t1	g30364.t1
transcript:itb11g00530.t2	g30364.t1
itf11g10090.t1	g31503.t1
transcript:itb11g11050.t1	g31503.t1
itf08g00260.t1	g38180.t1
itf13g02870.t1	g38180.t1
transcript:itb13g04660.t1	g38180.t1
transcript:itb08g00300.t1	g38180.t1
itf01g30710.t1	g42189.t1
transcript:itb01g30460.t1	g42189.t1
itf01g29590.t1	g42296.t1
itf01g29590.t1	g42411.t1
transcript:itb01g29350.t1	g42411.t1
itf01g23940.t1	g43037.t1
itf15g02470.t1	g43037.t1
transcript:itb01g23800.t1	g43037.t1
transcript:itb15g02610.t1	g43037.t1
itf01g18980.t1	g43735.t1
transcript:itb01g08460.t1	g43735.t1
itf07g22960.t1	g47171.t1
transcript:itb07g23660.t1	g47171.t1
itf07g02480.t1	g50769.t1
itf14g07580.t1	g50769.t1
transcript:itb14g11440.t1	g50769.t1
transcript:itb07g02760.t2	g50769.t1
transcript:itb02g18450.t1	g52952.t1
transcript:itb05g10700.t1	g52952.t1
itf02g01770.t1	g53026.t1
transcript:itb02g18450.t1	g53026.t1
itf02g07030.t1	g55042.t1
transcript:itb02g02310.t2	g55042.t1
itf02g06440.t1	g55208.t1
itf03g17720.t1	g55208.t1
itf15g20390.t1	g55208.t1
transcript:itb02g01660.t1	g55208.t1
transcript:itb03g18460.t1	g55208.t1
itf02g06150.t1	g55235.t1
itf03g18120.t1	g55235.t1
transcript:itb02g01390.t1	g55235.t1
itf09g08260.t1	g58987.t1
transcript:itb09g09000.t1	g58987.t1
itf09g06440.t1	g59186.t1
transcript:itb09g07060.t1	g59186.t1
itf06g21320.t1	g60570.t1
transcript:itb06g19830.t1	g60570.t1
itf06g20460.t1	g60735.t1
transcript:itb06g18870.t1	g60735.t1
itf06g15300.t1	g61326.t1
transcript:itb06g13530.t1	g61326.t1
itf06g09210.t1	g64145.t1
transcript:itb06g06610.t1	g64145.t1

## Sheet: DEAH
Orthologous genes between sweetpotato and Ipomoea triloba, Ipomoea trifida in IbDEAH.
itf03g03620.t1	g631.t1
itf05g22130.t1	g631.t1
transcript:itb03g03740.t1	g631.t1
transcript:itb05g22860.t1	g631.t1
itf04g31480.t1	g4613.t1
itf14g13360.t1	g4613.t1
transcript:itb04g31010.t1	g4613.t1
itf04g27790.t1	g5112.t1
transcript:itb04g27280.t1	g5112.t1
itf04g23750.t1	g5537.t1
transcript:itb04g23210.t1	g5537.t1
itf14g18770.t1	g9536.t1
transcript:itb14g20500.t1	g9536.t1
transcript:itb14g19670.t1	g9660.t1
itf14g17900.t1	g9741.t1
transcript:itb14g19670.t1	g9741.t1
itf14g09490.t1	g11346.t1
transcript:itb14g13520.t1	g11346.t1
itf13g15070.t1	g13906.t1
transcript:itb13g18330.t1	g13906.t1
itf12g20870.t1	g20044.t1
transcript:itb12g21230.t1	g20044.t1
itf15g10040.t1	g23959.t1
transcript:itb15g10620.t1	g23959.t1
itf15g06430.t1	g24534.t1
itf15g06030.t1	g24581.t1
transcript:itb15g06320.t1	g24581.t1
itf15g02820.t1	g24973.t1
transcript:itb15g03110.t2	g24973.t1
itf03g03620.t1	g29857.t1
itf05g22130.t1	g29857.t1
transcript:itb03g03740.t1	g29857.t1
transcript:itb05g22860.t1	g29857.t1
itf11g09480.t1	g31403.t1
transcript:itb11g10140.t1	g31403.t1
itf11g12270.t1	g31937.t1
transcript:itb11g13580.t1	g31937.t1
itf11g17860.t1	g33176.t1
transcript:itb11g20200.t1	g33176.t1
itf08g05790.t1	g38973.t1
transcript:itb08g06110.t1	g38973.t1
itf08g18840.t1	g40165.t1
transcript:itb08g12750.t1	g40165.t1
itf08g17650.t1	g40291.t1
transcript:itb08g13150.t1	g40291.t1
itf08g12470.t1	g41086.t1
transcript:itb08g15430.t1	g41086.t1
itf01g29400.t1	g42434.t1
transcript:itb01g29170.t1	g42434.t1
itf01g28920.t1	g42487.t1
transcript:itb01g28660.t2	g42487.t1
itf01g25680.t1	g42805.t1
transcript:itb01g25380.t1	g42805.t1
itf01g25670.t1	g42806.t1
itf01g22520.t1	g43226.t1
transcript:itb01g22010.t1	g43226.t1
itf01g21720.t1	g43343.t1
transcript:itb01g21140.t1	g43343.t1
itf01g21700.t1	g43345.t1
transcript:itb01g21130.t1	g43345.t1
itf01g05380.t1	g46231.t1
transcript:itb01g05910.t1	g46231.t1
itf07g23570.t1	g47109.t1
transcript:itb07g24270.t1	g47109.t1
itf07g03900.t1	g50518.t1
transcript:itb07g04060.t1	g50518.t1
itf02g16030.t1	g54072.t1
transcript:itb02g11540.t1	g54072.t1
itf02g12490.t1	g54456.t1
transcript:itb02g07920.t1	g54456.t1
itf02g05290.t1	g55310.t1
transcript:itb02g00570.t2	g55310.t1
itf09g25910.t2	g55662.t1
transcript:itb09g29790.t2	g55662.t1
itf09g14240.t1	g58037.t1
transcript:itb09g15160.t1	g58037.t1
itf09g11080.t1	g58639.t1
transcript:itb09g12060.t1	g58639.t1
itf09g04080.t1	g59430.t1
transcript:itb09g04420.t1	g59430.t1
itf06g20100.t1	g60769.t1
transcript:itb06g18510.t1	g60769.t1
itf06g19880.t1	g60797.t1
transcript:itb06g18250.t1	g60797.t1

## Sheet: DExDH
Orthologous genes between sweetpotato and Ipomoea triloba, Ipomoea trifida in IbDExDH.
itf05g19100.t1	g961.t1
transcript:itb05g19730.t1	g961.t1
itf05g18650.t1	g1009.t1
transcript:itb05g19190.t1	g1009.t1
itf05g17750.t1	g1112.t1
transcript:itb05g18320.t1	g1112.t1
itf03g13060.t1	g1620.t1
itf05g14180.t1	g1620.t1
transcript:itb03g13680.t1	g1620.t1
transcript:itb05g14740.t1	g1620.t1
itf04g31370.t2	g4626.t1
itf07g20900.t1	g4626.t1
transcript:itb04g30890.t3	g4626.t1
itf04g23400.t1	g5577.t1
transcript:itb04g22870.t1	g5577.t1
itf04g21500.t1	g5887.t1
transcript:itb04g20870.t1	g5887.t1
transcript:itb04g15490.t1	g7123.t1
itf04g06790.t1	g8704.t1
transcript:itb04g07090.t1	g8704.t1
itf04g05350.t1	g8875.t1
transcript:itb04g05500.t2	g8875.t1
itf14g15710.t1	g9976.t1
transcript:itb14g17290.t1	g9976.t1
itf14g08580.t1	g11477.t1
transcript:itb14g12540.t2	g11477.t1
itf14g00330.t1	g12684.t1
transcript:itb14g00380.t1	g12684.t1
itf13g17970.t1	g13500.t1
transcript:itb13g21500.t1	g13500.t1
itf13g17220.t1	g13575.t1
transcript:itb13g20600.t1	g13575.t1
transcript:itb08g12190.t1	g13575.t1
itf13g15330.t1	g13855.t1
transcript:itb13g18660.t1	g13855.t1
itf13g13070.t1	g14127.t1
transcript:itb13g16750.t1	g14127.t1
itf13g03330.t1	g15917.t1
transcript:itb13g04950.t2	g15917.t1
itf12g01590.t1	g16660.t1
transcript:itb12g01600.t1	g16660.t1
itf12g01590.t1	g16838.t1
transcript:itb12g01600.t1	g16838.t1
itf12g03490.t1	g17049.t1
transcript:itb12g03640.t1	g17049.t1
itf12g04460.t1	g17168.t1
transcript:itb12g04640.t1	g17168.t1
itf05g17910.t1	g17199.t1
itf12g04830.t1	g17199.t1
transcript:itb12g05050.t1	g17199.t1
transcript:itb05g18480.t1	g17199.t1
itf12g07200.t1	g17474.t1
transcript:itb12g07530.t1	g17474.t1
itf12g16030.t1	g19213.t1
transcript:itb12g16440.t1	g19213.t1
itf12g14850.t1	g19264.t1
transcript:itb12g16250.t2	g19264.t1
itf12g15090.t1	g19275.t1
transcript:itb12g17050.t2	g19275.t1
itf10g15280.t1	g19663.t1
itf12g19020.t1	g19663.t1
transcript:itb10g15540.t1	g19663.t1
transcript:itb12g19400.t1	g19663.t1
itf12g20690.t1	g20023.t1
itf15g19650.t1	g21666.t1
transcript:itb15g19910.t1	g21666.t1
itf15g19190.t1	g21845.t1
transcript:itb15g19520.t4	g21845.t1
transcript:itb15g15770.t2	g23036.t1
itf15g14350.t1	g23193.t1
itf15g14090.t1	g23224.t1
transcript:itb15g14680.t2	g23224.t1
itf15g09600.t1	g24047.t1
transcript:itb15g10020.t1	g24047.t1
itf15g03850.t1	g24812.t1
transcript:itb15g04080.t2	g24812.t1
itf15g00050.t1	g25261.t1
transcript:itb15g00060.t1	g25261.t1
itf03g13060.t1	g25342.t1
itf05g14180.t1	g25342.t1
transcript:itb03g13680.t1	g25342.t1
transcript:itb05g14740.t1	g25342.t1
itf03g14010.t1	g25436.t1
transcript:itb03g14630.t1	g25436.t1
itf03g14400.t1	g25477.t1
transcript:itb03g15040.t2	g25477.t1
itf03g22460.t1	g26568.t1
transcript:itb03g23190.t1	g26568.t1
itf03g24870.t1	g26914.t1
transcript:itb03g23520.t1	g26914.t1
itf03g09120.t1	g28083.t1
itf03g05180.t1	g29600.t1
itf03g00820.t1	g30152.t1
transcript:itb14g04940.t1	g30152.t1
transcript:itb03g00770.t1	g30152.t1
itf04g03420.t1	g30465.t1
itf09g18420.t1	g30465.t1
itf11g01710.t1	g30465.t1
transcript:itb11g01670.t1	g30465.t1
transcript:itb04g03600.t1	g30465.t1
transcript:itb09g19200.t1	g30465.t1
itf06g17510.t1	g31388.t1
itf11g09340.t1	g31388.t1
transcript:itb11g09960.t1	g31388.t1
transcript:itb06g15890.t1	g31388.t1
itf11g09740.t1	g31441.t1
transcript:itb11g10740.t1	g31441.t1
itf11g13000.t1	g32040.t1
transcript:itb11g14210.t1	g32040.t1
transcript:itb11g17730.t1	g32765.t1
itf11g21680.t3	g33908.t1
transcript:itb11g23510.t1	g33908.t1
transcript:itb10g25190.t1	g34059.t1
itf10g21420.t1	g34403.t1
transcript:itb10g21510.t2	g34403.t1
itf09g06330.t1	g34498.t1
itf10g20290.t1	g34498.t1
transcript:itb10g20370.t1	g34498.t1
transcript:itb09g06930.t2	g34498.t1
itf10g17110.t1	g34972.t1
transcript:itb10g17310.t1	g34972.t1
itf10g15470.t1	g35172.t1
transcript:itb10g15750.t1	g35172.t1
itf10g15280.t1	g35197.t1
itf12g19020.t1	g35197.t1
transcript:itb10g15540.t1	g35197.t1
transcript:itb12g19400.t1	g35197.t1
itf10g11570.t1	g35888.t1
transcript:itb10g12200.t1	g35888.t1
itf10g00820.t1	g38051.t1
transcript:itb10g00690.t2	g38051.t1
itf10g00560.t1	g38093.t1
transcript:itb10g00430.t1	g38093.t1
itf08g12610.t1	g41101.t1
transcript:itb08g15540.t2	g41101.t1
itf01g34420.t1	g41818.t1
transcript:itb01g34250.t1	g41818.t1
itf01g29410.t1	g42433.t1
transcript:itb01g29180.t1	g42433.t1
itf01g27460.t1	g42633.t1
transcript:itb01g27010.t2	g42634.t1
itf01g23370.t1	g43095.t1
transcript:itb01g23160.t1	g43095.t1
itf01g17080.t1	g44288.t1
transcript:itb01g16550.t1	g44895.t1
itf01g02610.t1	g46574.t1
transcript:itb01g02910.t1	g46574.t1
itf01g02130.t1	g46623.t1
transcript:itb01g02290.t1	g46623.t1
itf07g23770.t1	g47086.t1
transcript:itb07g24450.t1	g47086.t1
itf07g20870.t1	g47697.t1
transcript:itb07g14480.t1	g47697.t1
itf07g11810.t1	g47871.t1
itf14g14110.t1	g47871.t1
itf15g00200.t1	g47871.t1
transcript:itb14g15570.t1	g47871.t1
transcript:itb15g00210.t1	g47871.t1
transcript:itb07g13340.t1	g47871.t1
itf07g11360.t1	g48044.t1
transcript:itb07g12760.t1	g48044.t1
itf07g17310.t1	g49499.t1
transcript:itb07g19360.t1	g49499.t1
itf07g18940.t1	g49827.t1
transcript:itb07g21190.t1	g49827.t1
itf04g33420.t1	g50930.t1
itf07g01630.t1	g50930.t1
transcript:itb04g33060.t1	g50930.t1
transcript:itb07g01710.t1	g50930.t1
itf02g02840.t1	g53252.t1
itf06g25760.t1	g53252.t1
transcript:itb02g17390.t1	g53252.t1
transcript:itb06g24570.t1	g53252.t1
itf02g03130.t1	g53298.t1
transcript:itb02g16960.t5	g53298.t1
itf02g14740.t1	g54272.t1
itf06g07530.t1	g54272.t1
transcript:itb02g10160.t1	g54272.t1
transcript:itb06g05000.t1	g54272.t1
itf02g10110.t1	g54831.t1
transcript:itb02g05510.t1	g54831.t1
itf02g07390.t1	g55093.t1
transcript:itb02g02700.t2	g55093.t1
itf08g01530.t1	g55685.t1
itf09g25650.t1	g55685.t1
transcript:itb08g01540.t1	g55685.t1
transcript:itb09g29450.t1	g55685.t1
itf09g25560.t1	g55703.t1
transcript:itb09g29340.t1	g55703.t1
transcript:itb09g21710.t1	g57381.t1
itf09g15550.t1	g57844.t1
transcript:itb09g16560.t1	g57844.t1
itf09g12920.t1	g58285.t1
transcript:itb09g13940.t1	g58285.t1
itf09g06330.t1	g59201.t1
itf10g20290.t1	g59201.t1
transcript:itb10g20370.t1	g59201.t1
transcript:itb09g06930.t2	g59201.t1
itf09g04470.t1	g59393.t1
transcript:itb09g04830.t1	g59393.t1
transcript:itb09g01190.t1	g59695.t1
itf06g25830.t1	g60005.t1
transcript:itb11g14210.t1	g60005.t1
transcript:itb06g24680.t1	g60005.t1
itf02g02840.t1	g60014.t1
itf06g25760.t1	g60014.t1
transcript:itb02g17390.t1	g60014.t1
transcript:itb06g24570.t1	g60014.t1
itf02g08940.t1	g60808.t1
itf06g19780.t1	g60808.t1
transcript:itb02g04290.t1	g60808.t1
transcript:itb06g18160.t1	g60808.t1
itf06g02080.t1	g63037.t1
transcript:itb06g00260.t1	g63037.t1
itf06g09280.t1	g64154.t1
transcript:itb06g06680.t1	g64154.t1
