# Supplementary material for: Genome-wide systematic survey and analysis of the RNA helicase gene family and their response to abiotic stress in sweetpotato
Source: BMC Plant Biol. 2024 Mar 16;24:193. doi: 10.1186/s12870-024-04824-z (PMC10944623; doi:10.1186/s12870-024-04824-z)
Supplement: Supplementary file 1 — Supplementary Material 1. [file 12870_2024_4824_MOESM1_ESM.zip › Supplementary data/Supplementary Table.4.xlsx]

## Sheet: Sheet1
Supplementary Table.4 Accession numbers of RNA helicase genes in sweetpotato, Arabidopsis and rice.
DEAD			DEAH			DExDH
Gene name of sweetpotato	Gene ID		Gene name of sweetpotato	Gene ID		Gene name of sweetpotato	Gene ID
IbDEAD1	g330.t1		IbDEAH1	g148.t1		IbDExDH1	g961.t1
IbDEAD2	g2626.t1		IbDEAH2	g631.t1		IbDExDH2	g1009.t1
IbDEAD3	g3868.t1		IbDEAH3	g2603.t1		IbDExDH3	g1112.t1
IbDEAD4	g7829.t1		IbDEAH4	g3096.t1		IbDExDH4	g1620.t1
IbDEAD5	g8754.t1		IbDEAH5	g4141.t1		IbDExDH5	g1835.t1
IbDEAD6	g9441.t1		IbDEAH6	g4613.t1		IbDExDH6	g2173.t1
IbDEAD7	g9885.t1		IbDEAH7	g5112.t1		IbDExDH7	g3139.t1
IbDEAD8	g11623.t1		IbDEAH8	g5537.t1		IbDExDH8	g4626.t1
IbDEAD9	g13672.t1		IbDEAH9	g9536.t1		IbDExDH9	g5577.t1
IbDEAD10	g14002.t1		IbDEAH10	g9660.t1		IbDExDH10	g5784.t1
IbDEAD11	g14508.t1		IbDEAH11	g9661.t1		IbDExDH11	g5821.t1
IbDEAD12	g14559.t1		IbDEAH12	g9741.t1		IbDExDH12	g5887.t1
IbDEAD13	g14562.t1		IbDEAH13	g11346.t1		IbDExDH13	g6239.t1
IbDEAD14	g16036.t1		IbDEAH14	g13906.t1		IbDExDH14	g6555.t1
IbDEAD15	g16045.t1		IbDEAH15	g14008.t1		IbDExDH15	g6583.t1
IbDEAD16	g17163.t1		IbDEAH16	g18714.t1		IbDExDH16	g6614.t1
IbDEAD17	g17557.t1		IbDEAH17	g20044.t1		IbDExDH17	g7072.t1
IbDEAD18	g18416.t1		IbDEAH18	g23959.t1		IbDExDH18	g7123.t1
IbDEAD19	g19098.t1		IbDEAH19	g24534.t1		IbDExDH19	g7360.t1
IbDEAD20	g21353.t1		IbDEAH20	g24581.t1		IbDExDH20	g7839.t1
IbDEAD21	g21391.t1		IbDEAH21	g24973.t1		IbDExDH21	g8378.t1
IbDEAD22	g21530.t1		IbDEAH22	g26157.t1		IbDExDH22	g8704.t1
IbDEAD23	g23055.t1		IbDEAH23	g28508.t1		IbDExDH23	g8875.t1
IbDEAD24	g23762.t1		IbDEAH24	g29857.t1		IbDExDH24	g9844.t1
IbDEAD25	g25011.t1		IbDEAH25	g31403.t1		IbDExDH25	g9976.t1
IbDEAD26	g25200.t1		IbDEAH26	g31937.t1		IbDExDH26	g10216.t1
IbDEAD27	g25755.t1		IbDEAH27	g33176.t1		IbDExDH27	g10599.t1
IbDEAD28	g25820.t1		IbDEAH28	g38973.t1		IbDExDH28	g10751.t1
IbDEAD29	g25922.t1		IbDEAH29	g40165.t1		IbDExDH29	g11152.t1
IbDEAD30	g30174.t1		IbDEAH30	g40291.t1		IbDExDH30	g11477.t1
IbDEAD31	g30364.t1		IbDEAH31	g41047.t1		IbDExDH31	g12513.t1
IbDEAD32	g31503.t1		IbDEAH32	g41086.t1		IbDExDH32	g12621.t1
IbDEAD33	g38180.t1		IbDEAH33	g42434.t1		IbDExDH33	g12684.t1
IbDEAD34	g40735.t1		IbDEAH34	g42451.t1		IbDExDH34	g12685.t1
IbDEAD35	g42189.t1		IbDEAH35	g42487.t1		IbDExDH35	g13339.t1
IbDEAD36	g42296.t1		IbDEAH36	g42805.t1		IbDExDH36	g13500.t1
IbDEAD37	g42411.t1		IbDEAH37	g42806.t1		IbDExDH37	g13575.t1
IbDEAD38	g42537.t1		IbDEAH38	g43226.t1		IbDExDH38	g13855.t1
IbDEAD39	g43037.t1		IbDEAH39	g43343.t1		IbDExDH39	g14127.t1
IbDEAD40	g43735.t1		IbDEAH40	g43345.t1		IbDExDH40	g14253.t1
IbDEAD41	g47171.t1		IbDEAH41	g46231.t1		IbDExDH41	g15142.t1
IbDEAD42	g50769.t1		IbDEAH42	g47109.t1		IbDExDH42	g15234.t1
IbDEAD43	g52952.t1		IbDEAH43	g50518.t1		IbDExDH43	g15512.t1
IbDEAD44	g53026.t1		IbDEAH44	g54072.t1		IbDExDH44	g15917.t1
IbDEAD45	g55042.t1		IbDEAH45	g54456.t1		IbDExDH45	g15943.t1
IbDEAD46	g55208.t1		IbDEAH46	g55310.t1		IbDExDH46	g16610.t1
IbDEAD47	g55235.t1		IbDEAH47	g55662.t1		IbDExDH47	g16660.t1
IbDEAD48	g58987.t1		IbDEAH48	g58018.t1		IbDExDH48	g16838.t1
IbDEAD49	g59186.t1		IbDEAH49	g58037.t1		IbDExDH49	g17049.t1
IbDEAD50	g60570.t1		IbDEAH50	g58639.t1		IbDExDH50	g17168.t1
IbDEAD51	g60735.t1		IbDEAH51	g59089.t1		IbDExDH51	g17199.t1
IbDEAD52	g61326.t1		IbDEAH52	g59430.t1		IbDExDH52	g17474.t1
IbDEAD53	g64145.t1		IbDEAH53	g60769.t1		IbDExDH53	g17912.t1
			IbDEAH54	g60797.t1		IbDExDH54	g18176.t1
						IbDExDH55	g18184.t1
						IbDExDH56	g18638.t1
						IbDExDH57	g18696.t1
						IbDExDH58	g19018.t1
						IbDExDH59	g19213.t1
						IbDExDH60	g19264.t1
						IbDExDH61	g19275.t1
						IbDExDH62	g19294.t1
						IbDExDH63	g19663.t1
						IbDExDH64	g20023.t1
						IbDExDH65	g21666.t1
						IbDExDH66	g21845.t1
						IbDExDH67	g22233.t1
						IbDExDH68	g22304.t1
						IbDExDH69	g22432.t1
						IbDExDH70	g22458.t1
						IbDExDH71	g22473.t1
						IbDExDH72	g23036.t1
						IbDExDH73	g23193.t1
						IbDExDH74	g23224.t1
						IbDExDH75	g23628.t1
						IbDExDH76	g24012.t1
						IbDExDH77	g24047.t1
						IbDExDH78	g24629.t1
						IbDExDH79	g24812.t1
						IbDExDH80	g25261.t1
						IbDExDH81	g25342.t1
						IbDExDH82	g25436.t1
						IbDExDH83	g25477.t1
						IbDExDH84	g26568.t1
						IbDExDH85	g26914.t1
						IbDExDH86	g27226.t1
						IbDExDH87	g27844.t1
						IbDExDH88	g27961.t1
						IbDExDH89	g28032.t1
						IbDExDH90	g28083.t1
						IbDExDH91	g28099.t1
						IbDExDH92	g28405.t1
						IbDExDH93	g28601.t1
						IbDExDH94	g28749.t1
						IbDExDH95	g28763.t1
						IbDExDH96	g29600.t1
						IbDExDH97	g30152.t1
						IbDExDH98	g30465.t1
						IbDExDH99	g31388.t1
						IbDExDH100	g31441.t1
						IbDExDH101	g31677.t1
						IbDExDH102	g32040.t1
						IbDExDH103	g32041.t1
						IbDExDH104	g32603.t1
						IbDExDH105	g32755.t1
						IbDExDH106	g32765.t1
						IbDExDH107	g33136.t1
						IbDExDH108	g33477.t1
						IbDExDH109	g33908.t1
						IbDExDH110	g34059.t1
						IbDExDH111	g34216.t1
						IbDExDH112	g34330.t1
						IbDExDH113	g34403.t1
						IbDExDH114	g34498.t1
						IbDExDH115	g34736.t1
						IbDExDH116	g34972.t1
						IbDExDH117	g35172.t1
						IbDExDH118	g35197.t1
						IbDExDH119	g35888.t1
						IbDExDH120	g36208.t1
						IbDExDH121	g36348.t1
						IbDExDH122	g37996.t1
						IbDExDH123	g38051.t1
						IbDExDH124	g38093.t1
						IbDExDH125	g38315.t1
						IbDExDH126	g39030.t1
						IbDExDH127	g40619.t1
						IbDExDH128	g41101.t1
						IbDExDH129	g41818.t1
						IbDExDH130	g42433.t1
						IbDExDH131	g42437.t1
						IbDExDH132	g42633.t1
						IbDExDH133	g42634.t1
						IbDExDH134	g42635.t1
						IbDExDH135	g42637.t1
						IbDExDH136	g43095.t1
						IbDExDH137	g44288.t1
						IbDExDH138	g44289.t1
						IbDExDH139	g44895.t1
						IbDExDH140	g44985.t1
						IbDExDH141	g45220.t1
						IbDExDH142	g45254.t1
						IbDExDH143	g45273.t1
						IbDExDH144	g45318.t1
						IbDExDH145	g46574.t1
						IbDExDH146	g46623.t1
						IbDExDH147	g47086.t1
						IbDExDH148	g47697.t1
						IbDExDH149	g47717.t1
						IbDExDH150	g47871.t1
						IbDExDH151	g47901.t1
						IbDExDH152	g48044.t1
						IbDExDH153	g48189.t1
						IbDExDH154	g49425.t1
						IbDExDH155	g49499.t1
						IbDExDH156	g49827.t1
						IbDExDH157	g50444.t1
						IbDExDH158	g50930.t1
						IbDExDH159	g52141.t1
						IbDExDH160	g52153.t1
						IbDExDH161	g53238.t1
						IbDExDH162	g53252.t1
						IbDExDH163	g53298.t1
						IbDExDH164	g54272.t1
						IbDExDH165	g54831.t1
						IbDExDH166	g55093.t1
						IbDExDH167	g55685.t1
						IbDExDH168	g55703.t1
						IbDExDH169	g56237.t1
						IbDExDH170	g56752.t1
						IbDExDH171	g56755.t1
						IbDExDH172	g57205.t1
						IbDExDH173	g57381.t1
						IbDExDH174	g57712.t1
						IbDExDH175	g57844.t1
						IbDExDH176	g58285.t1
						IbDExDH177	g58295.t1
						IbDExDH178	g58679.t1
						IbDExDH179	g59113.t1
						IbDExDH180	g59201.t1
						IbDExDH181	g59393.t1
						IbDExDH182	g59695.t1
						IbDExDH183	g60005.t1
						IbDExDH184	g60006.t1
						IbDExDH185	g60014.t1
						IbDExDH186	g60808.t1
						IbDExDH187	g61533.t1
						IbDExDH188	g62095.t1
						IbDExDH189	g62097.t1
						IbDExDH190	g63037.t1
						IbDExDH191	g63187.t1
						IbDExDH192	g63344.t1
						IbDExDH193	g64154.t1
