# Supplementary material for: Genome-wide systematic survey and analysis of the RNA helicase gene family and their response to abiotic stress in sweetpotato
Source: BMC Plant Biol. 2024 Mar 16;24:193. doi: 10.1186/s12870-024-04824-z (PMC10944623; doi:10.1186/s12870-024-04824-z)
Supplement: Supplementary file 1 — Supplementary Material 1. [file 12870_2024_4824_MOESM1_ESM.zip › Supplementary data/Supplementary Table.6.xlsx]

## Sheet: Sheet1
Supplementary Table.6 Classification of RNA helicase family in Arabidopsis thaliana and Oryza sativa.
Classification of RNA helicase family in Arabidopsis thaliana.
DEAD-box	AT1G16280.1
DEAD-box	AT5G60990.1
DEAD-box	AT4G16630.1
DEAD-box	AT1G71280.1
DEAD-box	AT1G71370.1
DEAD-box	AT5G05450.1
DEAD-box	AT3G18600.1
DEAD-box	AT5G65900.1
DEAD-box	AT2G40700.1
DEAD-box	AT3G22310.1
DEAD-box	AT3G22330.1
DEAD-box	AT5G26742.1
DEAD-box	AT5G26742.2
DEAD-box	AT5G26742.3
DEAD-box	AT5G62190.1
DEAD-box	AT1G20920.1
DEAD-box	AT1G20920.2
DEAD-box	AT3G09620.1
DEAD-box	AT2G47330.1
DEAD-box	AT5G63120.1
DEAD-box	AT5G63120.2
DEAD-box	AT1G55150.1
DEAD-box	AT3G01540.1
DEAD-box	AT3G01540.2
DEAD-box	AT3G01540.3
DEAD-box	AT3G01540.4
DEAD-box	AT5G14610.1
DEAD-box	AT5G14610.2
DEAD-box	AT3G06480.1
DEAD-box	AT3G58510.1
DEAD-box	AT3G58510.2
DEAD-box	AT3G58510.3
DEAD-box	AT2G42520.1
DEAD-box	AT3G58570.1
DEAD-box	AT1G31970.1
DEAD-box	AT4G33370.1
DEAD-box	AT5G51280.1
DEAD-box	AT1G28180.1
DEAD-box	AT2G33730.1
DEAD-box	AT1G54270.1
DEAD-box	AT1G54270.2
DEAD-box	AT3G13920.1
DEAD-box	AT3G13920.4
DEAD-box	AT3G13920.3
DEAD-box	AT3G13920.2
DEAD-box	AT1G72730.1
DEAD-box	AT3G61240.1
DEAD-box	AT3G61240.2
DEAD-box	AT2G45810.1
DEAD-box	AT4G00660.1
DEAD-box	AT4G00660.2
DEAD-box	AT1G63250.1
DEAD-box	AT2G07750.1
DEAD-box	AT5G08610.1
DEAD-box	AT5G08620.1
DEAD-box	AT5G63630.1
DEAD-box	AT1G05490.1
DEAD-box	AT3G53110.1
DEAD-box	AT5G54910.1
DEAD-box	AT1G77030.1
DEAD-box	AT4G34910.1
DEAD-box	AT3G16840.1
DEAD-box	AT4G09730.1
DEAD-box	AT1G59990.1
DEAD-box	AT2G01440.1
DEAD-box	AT5G63950.1
DEAH-box	AT1G35530.1
DEAH-box	AT1G35530.2
DEAH-box	AT1G10930.1
DEAH-box	AT1G60930.1
DEAH-box	AT1G31360.1
DEAH-box	AT1G31360.2
DEAH-box	AT3G05740.1
DEAH-box	AT4G35740.1
DEAH-box	AT4G35740.2
DEAH-box	AT1G03190.1
DEAH-box	AT1G03190.2
DEAH-box	AT1G20720.1
DEAH-box	AT2G47250.1
DEAH-box	AT3G62310.1
DEAH-box	AT3G26560.1
DEAH-box	AT4G18465.1
DEAH-box	AT1G26370.1
DEAH-box	AT1G32490.1
DEAH-box	AT1G32490.2
DEAH-box	AT2G35340.1
DEAH-box	AT4G16680.1
DEAH-box	AT1G27900.1
DEAH-box	AT5G13010.1
DEAH-box	AT4G01020.1
DEAH-box	AT5G10370.1
DEAH-box	AT1G02670.1
DEAH-box	AT1G05120.1
DEAH-box	AT5G22750.1
DEAH-box	AT5G43530.1
DEAH-box	AT3G16600.1
DEAH-box	AT1G08600.2
DEAH-box	AT1G08600.3
DEAH-box	AT1G08600.4
DEAH-box	AT1G08600.1
DEAH-box	AT3G19210.1
DEAH-box	AT3G19210.2
DEAH-box	AT3G06400.1
DEAH-box	AT3G06400.3
DEAH-box	AT3G06400.2
DEAH-box	AT5G18620.1
DEAH-box	AT5G18620.2
DEAH-box	AT2G13370.1
DEAH-box	AT1G33390.1
DEAH-box	AT3G12810.1
DEAH-box	AT2G02090.1
DEAH-box	AT5G05130.1
DEAH-box	AT5G27680.1
DEAH-box	AT1G03750.1
DEAH-box	AT1G79890.1
DEAH-box	AT1G79950.1
DEAH-box	AT1G27880.1
DEAH-box	AT5G08110.1
DExD/H-box	AT1G01040.1
DExD/H-box	AT1G01040.2
DExD/H-box	AT3G03300.1
DExD/H-box	AT3G03300.2
DExD/H-box	AT3G03300.3
DExD/H-box	AT3G43920.1
DExD/H-box	AT3G43920.2
DExD/H-box	AT3G43920.3
DExD/H-box	AT5G20320.1
DExD/H-box	AT5G20320.2
DExD/H-box	AT1G10490.1
DExD/H-box	AT1G21650.1
DExD/H-box	AT1G21650.2
DExD/H-box	AT1G21650.3
DExD/H-box	AT4G01800.1
DExD/H-box	AT4G01800.2
DExD/H-box	AT4G37020.1
DExD/H-box	AT4G37020.2
DExD/H-box	AT3G02065.2
DExD/H-box	AT3G02065.3
DExD/H-box	AT3G02065.1
DExD/H-box	AT1G51380.1
DExD/H-box	AT3G19760.1
DExD/H-box	AT5G11170.1
DExD/H-box	AT5G11170.2
DExD/H-box	AT5G11200.1
DExD/H-box	AT5G11200.2
DExD/H-box	AT5G11200.3
DExD/H-box	AT5G19210.1
DExD/H-box	AT5G19210.2
DExD/H-box	AT1G20960.1
DExD/H-box	AT1G20960.2
DExD/H-box	AT2G42270.1
DExD/H-box	AT5G61140.1
DExD/H-box	AT5G61140.2
DExD/H-box	AT4G14790.1
DExD/H-box	AT5G39840.1
DExD/H-box	AT1G59760.1
DExD/H-box	AT2G06990.1
DExD/H-box	AT3G46960.1
DExD/H-box	AT1G06670.1
DExD/H-box	AT2G30800.1
DExD/H-box	AT1G48650.1
DExD/H-box	AT1G48650.2
DExD/H-box	AT2G01130.1
DExD/H-box	AT5G04895.1
DExD/H-box	AT2G35920.1
DExD/H-box	AT1G58050.1
DExD/H-box	AT1G58060.1
DExD/H-box	AT1G11100.1
DExD/H-box	AT1G11100.2
DExD/H-box	AT1G61140.1
DExD/H-box	AT1G61140.3
DExD/H-box	AT1G61140.2
DExD/H-box	AT1G50410.1
DExD/H-box	AT3G20010.1
DExD/H-box	AT3G57300.1
DExD/H-box	AT3G57300.2
DExD/H-box	AT5G66750.1
DExD/H-box	AT4G31900.1
DExD/H-box	AT4G31900.2
DExD/H-box	AT2G25170.1
DExD/H-box	AT2G28290.2
DExD/H-box	AT2G28290.3
DExD/H-box	AT2G28290.1
DExD/H-box	AT3G06010.1
DExD/H-box	AT5G19310.1
DExD/H-box	AT2G46020.1
DExD/H-box	AT2G46020.2
DExD/H-box	AT3G54280.1
DExD/H-box	AT3G54280.2
DExD/H-box	AT3G24340.1
DExD/H-box	AT2G16390.1
DExD/H-box	AT2G21450.1
DExD/H-box	AT3G42670.1
DExD/H-box	AT5G20420.1
DExD/H-box	AT5G41360.1
DExD/H-box	AT5G41370.1
DExD/H-box	AT5G44800.1
DExD/H-box	AT3G09720.1
DExD/H-box	AT4G15850.1
DExD/H-box	AT3G06980.1
DExD/H-box	AT2G18760.1
DExD/H-box	AT1G70070.1
DExD/H-box	AT3G27730.1
DExD/H-box	AT2G40770.1
DExD/H-box	AT1G12770.1
DExD/H-box	AT1G48310.1
DExD/H-box	AT5G07810.1
DExD/H-box	AT2G47680.1
DExD/H-box	AT3G54460.1
DExD/H-box	AT4G32700.2
DExD/H-box	AT1G79350.1
DExD/H-box	AT1G05460.1
DExD/H-box	AT1G20750.1
DExD/H-box	AT2G44980.2
DExD/H-box	AT3G02060.1
DExD/H-box	AT4G15570.1
DExD/H-box	AT5G47010.1

## Sheet: Sheet2
Classification of RNA helicase family in Oryza sativa.
DEAD-box	LOC_Os01g07080.1
DEAD-box	LOC_Os01g07080.2
DEAD-box	LOC_Os01g07740.1
DEAD-box	LOC_Os01g07740.2
DEAD-box	LOC_Os01g07740.3
DEAD-box	LOC_Os01g08930.1
DEAD-box	LOC_Os01g10050.1
DEAD-box	LOC_Os01g10050.2
DEAD-box	LOC_Os01g36860.1
DEAD-box	LOC_Os01g36860.2
DEAD-box	LOC_Os01g36860.3
DEAD-box	LOC_Os01g43120.1
DEAD-box	LOC_Os01g43130.1
DEAD-box	LOC_Os01g45190.1
DEAD-box	LOC_Os01g45190.3
DEAD-box	LOC_Os01g62100.1
DEAD-box	LOC_Os01g68320.1
DEAD-box	LOC_Os01g68320.2
DEAD-box	LOC_Os01g68320.3
DEAD-box	LOC_Os01g68320.4
DEAD-box	LOC_Os01g68320.5
DEAD-box	LOC_Os02g05330.1
DEAD-box	LOC_Os02g05660.1
DEAD-box	LOC_Os02g12840.1
DEAD-box	LOC_Os02g42860.1
DEAD-box	LOC_Os02g46450.1
DEAD-box	LOC_Os02g46450.2
DEAD-box	LOC_Os02g57980.1
DEAD-box	LOC_Os03g06220.1
DEAD-box	LOC_Os03g19530.1
DEAD-box	LOC_Os03g36930.1
DEAD-box	LOC_Os03g46610.1
DEAD-box	LOC_Os03g46610.2
DEAD-box	LOC_Os03g50090.1
DEAD-box	LOC_Os03g50090.2
DEAD-box	LOC_Os03g50090.3
DEAD-box	LOC_Os03g50090.4
DEAD-box	LOC_Os03g51900.1
DEAD-box	LOC_Os03g58810.1
DEAD-box	LOC_Os03g59050.1
DEAD-box	LOC_Os03g61220.1
DEAD-box	LOC_Os03g61220.2
DEAD-box	LOC_Os04g04390.1
DEAD-box	LOC_Os04g43140.1
DEAD-box	LOC_Os04g45040.1
DEAD-box	LOC_Os04g45040.2
DEAD-box	LOC_Os04g45040.3
DEAD-box	LOC_Os05g01990.1
DEAD-box	LOC_Os05g01990.2
DEAD-box	LOC_Os06g33520.1
DEAD-box	LOC_Os06g34420.1
DEAD-box	LOC_Os06g40020.1
DEAD-box	LOC_Os06g48210.1
DEAD-box	LOC_Os06g48750.1
DEAD-box	LOC_Os06g48750.2
DEAD-box	LOC_Os06g48750.3
DEAD-box	LOC_Os07g05050.1
DEAD-box	LOC_Os07g05050.2
DEAD-box	LOC_Os07g05050.3
DEAD-box	LOC_Os07g10250.1
DEAD-box	LOC_Os07g20580.1
DEAD-box	LOC_Os07g33340.1
DEAD-box	LOC_Os07g43980.1
DEAD-box	LOC_Os07g46580.1
DEAD-box	LOC_Os08g05810.1
DEAD-box	LOC_Os08g06344.1
DEAD-box	LOC_Os08g06344.2
DEAD-box	LOC_Os08g06344.3
DEAD-box	LOC_Os08g32090.1
DEAD-box	LOC_Os09g19790.1
DEAD-box	LOC_Os09g21520.1
DEAD-box	LOC_Os09g21520.2
DEAD-box	LOC_Os09g34910.1
DEAD-box	LOC_Os10g35990.1
DEAD-box	LOC_Os10g35990.2
DEAD-box	LOC_Os11g38670.1
DEAD-box	LOC_Os11g46240.1
DEAD-box	LOC_Os12g29660.1
DEAD-box	LOC_Os12g41715.1
DEAH-box	LOC_Os01g11370.1
DEAH-box	LOC_Os01g27040.1
DEAH-box	LOC_Os01g40980.1
DEAH-box	LOC_Os01g40980.2
DEAH-box	LOC_Os01g65850.1
DEAH-box	LOC_Os02g02150.1
DEAH-box	LOC_Os02g19860.1
DEAH-box	LOC_Os02g32570.1
DEAH-box	LOC_Os02g32570.2
DEAH-box	LOC_Os02g50370.1
DEAH-box	LOC_Os02g52510.1
DEAH-box	LOC_Os03g19960.1
DEAH-box	LOC_Os03g19960.2
DEAH-box	LOC_Os04g09800.1
DEAH-box	LOC_Os04g35420.1
DEAH-box	LOC_Os04g40970.1
DEAH-box	LOC_Os04g47830.1
DEAH-box	LOC_Os05g05260.1
DEAH-box	LOC_Os05g05780.1
DEAH-box	LOC_Os05g13300.1
DEAH-box	LOC_Os05g15890.1
DEAH-box	LOC_Os05g32370.1
DEAH-box	LOC_Os06g09280.1
DEAH-box	LOC_Os06g23530.1
DEAH-box	LOC_Os07g32430.1
DEAH-box	LOC_Os07g41564.1
DEAH-box	LOC_Os07g44800.1
DEAH-box	LOC_Os07g46590.1
DEAH-box	LOC_Os07g48360.1
DEAH-box	LOC_Os08g24760.1
DEAH-box	LOC_Os09g37920.1
DEAH-box	LOC_Os10g31970.1
DEAH-box	LOC_Os11g07870.1
DEAH-box	LOC_Os11g20554.1
DEAH-box	LOC_Os11g44910.1
DEAH-box	LOC_Os11g44910.2
DEAH-box	LOC_Os11g44910.3
DEAH-box	LOC_Os11g48090.2
DEAH-box	LOC_Os11g48090.3
DEAH-box	LOC_Os11g48090.4
DEAH-box	LOC_Os11g48090.5
DExD/H-box	LOC_Os01g01312.1
DExD/H-box	LOC_Os01g02884.1
DExD/H-box	LOC_Os01g12340.1
DExD/H-box	LOC_Os01g14200.1
DExD/H-box	LOC_Os01g14770.1
DExD/H-box	LOC_Os01g15300.1
DExD/H-box	LOC_Os01g15300.2
DExD/H-box	LOC_Os01g21820.1
DExD/H-box	LOC_Os01g36890.2
DExD/H-box	LOC_Os01g36920.2
DExD/H-box	LOC_Os01g44990.1
DExD/H-box	LOC_Os01g49680.1
DExD/H-box	LOC_Os01g56190.1
DExD/H-box	LOC_Os01g57110.1
DExD/H-box	LOC_Os01g57110.2
DExD/H-box	LOC_Os01g72310.1
DExD/H-box	LOC_Os01g73900.1
DExD/H-box	LOC_Os02g01740.1
DExD/H-box	LOC_Os02g02290.1
DExD/H-box	LOC_Os02g06592.1
DExD/H-box	LOC_Os02g10770.2
DExD/H-box	LOC_Os02g40450.1
DExD/H-box	LOC_Os02g42406.1
DExD/H-box	LOC_Os02g43460.1
DExD/H-box	LOC_Os02g48100.1
DExD/H-box	LOC_Os02g50560.1
DExD/H-box	LOC_Os02g50560.2
DExD/H-box	LOC_Os02g55260.1
DExD/H-box	LOC_Os02g55260.2
DExD/H-box	LOC_Os03g01830.1
DExD/H-box	LOC_Os03g02970.1
DExD/H-box	LOC_Os03g06920.1
DExD/H-box	LOC_Os03g11470.1
DExD/H-box	LOC_Os03g12000.1
DExD/H-box	LOC_Os03g22900.1
DExD/H-box	LOC_Os03g38740.1
DExD/H-box	LOC_Os03g51230.1
DExD/H-box	LOC_Os03g51230.2
DExD/H-box	LOC_Os03g53220.1
DExD/H-box	LOC_Os03g53500.1
DExD/H-box	LOC_Os03g53760.1
DExD/H-box	LOC_Os04g02730.1
DExD/H-box	LOC_Os04g23360.1
DExD/H-box	LOC_Os04g35260.1
DExD/H-box	LOC_Os04g38630.1
DExD/H-box	LOC_Os04g53720.1
DExD/H-box	LOC_Os04g59620.1
DExD/H-box	LOC_Os04g59624.1
DExD/H-box	LOC_Os04g59624.2
DExD/H-box	LOC_Os04g59624.3
DExD/H-box	LOC_Os05g05230.1
DExD/H-box	LOC_Os05g05810.1
DExD/H-box	LOC_Os05g05810.2
DExD/H-box	LOC_Os05g14380.1
DExD/H-box	LOC_Os05g19050.1
DExD/H-box	LOC_Os05g32610.1
DExD/H-box	LOC_Os06g08480.1
DExD/H-box	LOC_Os06g14440.1
DExD/H-box	LOC_Os06g14440.3
DExD/H-box	LOC_Os06g14440.4
DExD/H-box	LOC_Os07g23540.1
DExD/H-box	LOC_Os07g25390.1
DExD/H-box	LOC_Os07g31450.1
DExD/H-box	LOC_Os07g40730.1
DExD/H-box	LOC_Os07g40730.2
DExD/H-box	LOC_Os07g40730.3
DExD/H-box	LOC_Os07g44210.1
DExD/H-box	LOC_Os07g45360.1
DExD/H-box	LOC_Os07g49210.1
DExD/H-box	LOC_Os08g12680.1
DExD/H-box	LOC_Os08g14610.1
DExD/H-box	LOC_Os09g27060.1
DExD/H-box	LOC_Os10g33275.1
DExD/H-box	LOC_Os10g33275.2
DExD/H-box	LOC_Os10g34430.1
DExD/H-box	LOC_Os11g07500.1
DExD/H-box	LOC_Os11g07500.2
DExD/H-box	LOC_Os11g08980.1
DExD/H-box	LOC_Os12g19370.1
