# Supplementary material for: Genome-wide systematic survey and analysis of the RNA helicase gene family and their response to abiotic stress in sweetpotato
Source: BMC Plant Biol. 2024 Mar 16;24:193. doi: 10.1186/s12870-024-04824-z (PMC10944623; doi:10.1186/s12870-024-04824-z)
Supplement: Supplementary file 1 — Supplementary Material 1. [file 12870_2024_4824_MOESM1_ESM.zip › Supplementary data/Supplementary Table.7.xlsx]

## Sheet: Sheet1
Supplementary Table.7 Tandem repeat genes in the RNA helicase family
LG1	IbDEAD1	1721758	1726861
LG1	IbDEAD2	18301395	18312333
LG1	IbDEAD3	27958533	27963927
LG2	IbDEAD4	26497098	26504877
LG2	IbDEAD5	33456438	33465748
LG3	IbDEAD6	80123	83731
LG3	IbDEAD7	3079480	3085485
LG3	IbDEAD8	16337765	16341817
LG4	IbDEAD9	6071221	6075120
LG4	IbDEAD10	8688605	8700478
LG4	IbDEAD11	12744446	12752559
LG4	IbDEAD12	13167697	13173108
LG4	IbDEAD13	13180685	13184428
LG4	IbDEAD14	24816051	24822412
LG4	IbDEAD15	24881187	24884775
LG5	IbDEAD16	3499916	3509103
LG5	IbDEAD17	6250324	6255379
LG5	IbDEAD18	12822443	12826688
LG5	IbDEAD19	17968827	17973249
LG6	IbDEAD20	3774149	3777241
LG6	IbDEAD21	4038177	4041354
LG6	IbDEAD22	5185911	5188239
LG6	IbDEAD23	16354584	16361235
LG6	IbDEAD24	21443727	21451041
LG6	IbDEAD25	30065782	30070263
LG6	IbDEAD26	31229101	31232476
LG7	IbDEAD27	2947834	2952050
LG7	IbDEAD28	3386311	3389073
LG7	IbDEAD29	4153622	4156692
LG7	IbDEAD30	35167141	35172651
LG8	IbDEAD31	664526	668765
LG8	IbDEAD32	7467557	7470816
LG10	IbDEAD33	181462	184953
LG10	IbDEAD34	18784267	18787884
LG11	IbDEAD35	5211858	5216239
LG11	IbDEAD36	6116553	6122536
LG11	IbDEAD37	6953954	6960289
LG11	IbDEAD38	7911542	7926414
LG11	IbDEAD39	11258690	11264807
LG11	IbDEAD40	16360689	16363808
LG12	IbDEAD41	1971892	1975126
LG12	IbDEAD42	29011280	29015895
LG13	IbDEAD43	13089716	13096039
LG13	IbDEAD44	13502547	13509109
LG13	IbDEAD45	27566100	27570227
LG13	IbDEAD46	28579069	28581582
LG13	IbDEAD47	28726059	28729723
LG14	IbDEAD48	25920713	25924610
LG14	IbDEAD49	27157869	27162328
LG15	IbDEAD50	4286293	4293611
LG15	IbDEAD51	5355721	5360398
LG15	IbDEAD52	9512339	9515464
LG15	IbDEAD53	30946377	30954356

## Sheet: Sheet2
LG1	IbDEAH1	856063	857812
LG1	IbDEAH2	3612212	3618680
LG1	IbDEAH3	18115890	18121606
LG1	IbDEAH4	21891778	21901877
LG1	IbDEAH5	29866471	29869311
LG2	IbDEAH6	2968249	2987759
LG2	IbDEAH7	6061457	6072774
LG2	IbDEAH8	8808297	8812436
LG3	IbDEAH9	672081	679155
LG3	IbDEAH10	1642998	1655233
LG3	IbDEAH11	1657122	1663993
LG3	IbDEAH12	2132661	2140749
LG3	IbDEAH13	14127108	14144333
LG4	IbDEAH14	7980856	7987447
LG4	IbDEAH15	8728433	8739272
LG5	IbDEAH16	15043787	15051012
LG5	IbDEAH17	25518121	25524282
LG6	IbDEAH18	23044426	23053974
LG6	IbDEAH19	27043461	27050593
LG6	IbDEAH20	27418340	27425895
LG6	IbDEAH21	29833706	29846454
LG7	IbDEAH22	5927717	5932062
LG7	IbDEAH23	23604048	23614047
LG7	IbDEAH24	33282161	33288075
LG8	IbDEAH25	6860348	6864633
LG8	IbDEAH26	11016910	11029553
LG8	IbDEAH27	20511245	20520489
LG10	IbDEAH28	5650847	5656471
LG10	IbDEAH29	14672555	14682947
LG10	IbDEAH30	15589509	15591540
LG10	IbDEAH31	21437401	21440747
LG10	IbDEAH32	21754229	21768601
LG11	IbDEAH33	7117862	7140611
LG11	IbDEAH34	7305198	7320224
LG11	IbDEAH35	7585506	7592340
LG11	IbDEAH36	9700773	9712763
LG11	IbDEAH37	9715138	9726153
LG11	IbDEAH38	12691546	12697663
LG11	IbDEAH39	13476911	13484179
LG11	IbDEAH40	13486045	13498229
LG11	IbDEAH41	36062859	36073177
LG12	IbDEAH42	1521990	1528509
LG12	IbDEAH43	27121861	27129362
LG13	IbDEAH44	21475467	21488883
LG13	IbDEAH45	23990679	23994810
LG13	IbDEAH46	29119591	29128499
LG14	IbDEAH47	2039140	2044203
LG14	IbDEAH48	19203493	19216127
LG14	IbDEAH49	19313861	19319501
LG14	IbDEAH50	23646161	23655667
LG14	IbDEAH51	26526670	26533406
LG14	IbDEAH52	28634598	28643510
LG15	IbDEAH53	5593896	5604565
LG15	IbDEAH54	5809677	5824089

## Sheet: Sheet3
LG1	IbDExDH1	5604339	5610081
LG1	IbDExDH2	5898757	5908941
LG1	IbDExDH3	6637096	6640758
LG1	IbDExDH4	10099178	10103520
LG1	IbDExDH5	11894203	11896089
LG1	IbDExDH6	14800335	14805917
LG1	IbDExDH7	22242431	22243243
LG2	IbDExDH8	3047086	3060736
LG2	IbDExDH9	9035954	9046950
LG2	IbDExDH10	10678014	10680100
LG2	IbDExDH11	10933335	10937495
LG2	IbDExDH12	11454186	11470488
LG2	IbDExDH13	14257484	14264766
LG2	IbDExDH14	16554361	16557624
LG2	IbDExDH15	16766376	16770362
LG2	IbDExDH16	16978389	16983551
LG2	IbDExDH17	20308134	20314379
LG2	IbDExDH18	20753652	20761259
LG2	IbDExDH19	22887869	22891512
LG2	IbDExDH20	26584382	26592447
LG2	IbDExDH21	30884032	30884958
LG2	IbDExDH22	33068838	33073664
LG2	IbDExDH23	34273532	34282378
LG3	IbDExDH24	2833408	2839367
LG3	IbDExDH25	3756598	3769155
LG3	IbDExDH26	5572036	5580418
LG3	IbDExDH27	8630092	8635713
LG3	IbDExDH28	9741713	9745832
LG3	IbDExDH29	12738628	12748102
LG3	IbDExDH30	15108558	15128779
LG3	IbDExDH31	23023463	23031577
LG3	IbDExDH32	23780087	23783242
LG3	IbDExDH33	24246146	24252855
LG3	IbDExDH34	24276576	24282475
LG4	IbDExDH35	3798142	3803625
LG4	IbDExDH36	4750578	4756851
LG4	IbDExDH37	5306852	5319406
LG4	IbDExDH38	7544901	7552386
LG4	IbDExDH39	9702183	9708697
LG4	IbDExDH40	10679647	10686821
LG4	IbDExDH41	17691715	17696618
LG4	IbDExDH42	18328613	18332733
LG4	IbDExDH43	20524602	20529121
LG4	IbDExDH44	23744514	23746881
LG4	IbDExDH45	23941006	23943371
LG5	IbDExDH46	1671	16761
LG5	IbDExDH47	353177	356462
LG5	IbDExDH48	1428953	1432039
LG5	IbDExDH49	2689793	2697112
LG5	IbDExDH50	3539187	3545428
LG5	IbDExDH51	3753986	3757356
LG5	IbDExDH52	5626991	5635039
LG5	IbDExDH53	9044848	9046432
LG5	IbDExDH54	11014500	11017416
LG5	IbDExDH55	11066947	11070977
LG5	IbDExDH56	14516028	14528380
LG5	IbDExDH57	14922139	14926720
LG5	IbDExDH58	17236490	17239761
LG5	IbDExDH59	18908129	18919522
LG5	IbDExDH60	19278170	19283050
LG5	IbDExDH61	19332437	19359135
LG5	IbDExDH62	19560630	19579402
LG5	IbDExDH63	22520692	22529930
LG5	IbDExDH64	25356073	25359295
LG6	IbDExDH65	6200773	6205863
LG6	IbDExDH66	7397167	7407142
LG6	IbDExDH67	10242629	10249746
LG6	IbDExDH68	10761980	10767881
LG6	IbDExDH69	11730994	11742342
LG6	IbDExDH70	11952366	11967409
LG6	IbDExDH71	12107578	12111925
LG6	IbDExDH72	16213580	16218493
LG6	IbDExDH73	17232458	17245651
LG6	IbDExDH74	17524019	17538521
LG6	IbDExDH75	20359221	20372724
LG6	IbDExDH76	23401302	23407989
LG6	IbDExDH77	23713444	23721800
LG6	IbDExDH78	27691313	27693634
LG6	IbDExDH79	28927420	28937354
LG6	IbDExDH80	31552062	31555616
LG7	IbDExDH81	485589	493622
LG7	IbDExDH82	987468	997918
LG7	IbDExDH83	1218546	1225062
LG7	IbDExDH84	9238755	9250029
LG7	IbDExDH85	12251094	12264626
LG7	IbDExDH86	14681570	14684490
LG7	IbDExDH87	19075776	19097555
LG7	IbDExDH88	19997619	20005005
LG7	IbDExDH89	20509648	20515999
LG7	IbDExDH90	20881462	20884310
LG7	IbDExDH91	20973307	20980478
LG7	IbDExDH92	22983592	22987765
LG7	IbDExDH93	24280986	24283596
LG7	IbDExDH94	25411062	25422792
LG7	IbDExDH95	25524729	25529022
LG7	IbDExDH96	31434854	31440798
LG7	IbDExDH97	35047643	35056675
LG8	IbDExDH98	1243919	1259189
LG8	IbDExDH99	6786468	6788089
LG8	IbDExDH100	7118089	7122648
LG8	IbDExDH101	8773307	8777615
LG8	IbDExDH102	11766189	11777832
LG8	IbDExDH103	11780499	11796064
LG8	IbDExDH104	16323838	16334604
LG8	IbDExDH105	17392055	17399099
LG8	IbDExDH106	17461497	17467859
LG8	IbDExDH107	20190326	20193657
LG8	IbDExDH108	23044353	23049224
LG8	IbDExDH109	26523741	26536091
LG9	IbDExDH110	625647	630848
LG9	IbDExDH111	1421754	1428575
LG9	IbDExDH112	2010678	2018225
LG9	IbDExDH113	2407722	2415271
LG9	IbDExDH114	3011755	3019699
LG9	IbDExDH115	4597637	4600879
LG9	IbDExDH116	6415843	6427206
LG9	IbDExDH117	7901705	7910886
LG9	IbDExDH118	8123295	8131556
LG9	IbDExDH119	13370500	13381314
LG9	IbDExDH120	15934795	15938309
LG9	IbDExDH121	16825449	16829524
LG9	IbDExDH122	30186780	30190063
LG9	IbDExDH123	30589515	30610019
LG9	IbDExDH124	30935764	30946542
LG10	IbDExDH125	986021	991535
LG10	IbDExDH126	6095101	6102125
LG10	IbDExDH127	17902958	17910456
LG10	IbDExDH128	21874646	21884952
LG11	IbDExDH129	2824818	2827936
LG11	IbDExDH130	7096212	7111801
LG11	IbDExDH131	7155527	7184041
LG11	IbDExDH132	8503212	8514038
LG11	IbDExDH133	8515060	8527258
LG11	IbDExDH134	8529513	8541298
LG11	IbDExDH135	8562703	8575078
LG11	IbDExDH136	11676647	11690519
LG11	IbDExDH137	20902459	20909044
LG11	IbDExDH138	20913121	20926895
LG11	IbDExDH139	25573157	25582873
LG11	IbDExDH140	26244506	26259158
LG11	IbDExDH141	27906079	27910193
LG11	IbDExDH142	28131435	28137245
LG11	IbDExDH143	28274012	28279751
LG11	IbDExDH144	28575621	28584843
LG11	IbDExDH145	38313808	38330637
LG11	IbDExDH146	38618396	38628058
LG12	IbDExDH147	1311114	1329024
LG12	IbDExDH148	5845472	5855014
LG12	IbDExDH149	5990029	6001977
LG12	IbDExDH150	7292941	7311340
LG12	IbDExDH151	7611923	7620133
LG12	IbDExDH152	8668857	8672084
LG12	IbDExDH153	9847791	9849958
LG12	IbDExDH154	18860600	18868176
LG12	IbDExDH155	19426436	19436626
LG12	IbDExDH156	21783857	21792337
LG12	IbDExDH157	26671469	26672350
LG12	IbDExDH158	30055799	30066621
LG13	IbDExDH159	7088839	7098177
LG13	IbDExDH160	7193582	7196563
LG13	IbDExDH161	15218394	15222639
LG13	IbDExDH162	15323041	15326866
LG13	IbDExDH163	15661598	15676512
LG13	IbDExDH164	22855511	22864548
LG13	IbDExDH165	26209801	26219975
LG13	IbDExDH166	27966905	27979939
LG14	IbDExDH167	2217400	2223631
LG14	IbDExDH168	2354834	2367633
LG14	IbDExDH169	6027541	6033881
LG14	IbDExDH170	9768352	9774836
LG14	IbDExDH171	9789738	9793456
LG14	IbDExDH172	13144950	13150622
LG14	IbDExDH173	14442130	14454015
LG14	IbDExDH174	16951379	16956734
LG14	IbDExDH175	17946964	17953982
LG14	IbDExDH176	21197123	21205295
LG14	IbDExDH177	21256874	21266909
LG14	IbDExDH178	23947043	23956092
LG14	IbDExDH179	26680016	26682101
LG14	IbDExDH180	27252277	27269128
LG14	IbDExDH181	28403866	28410011
LG14	IbDExDH182	29919792	29926481
LG15	IbDExDH183	794518	798142
LG15	IbDExDH184	798788	802551
LG15	IbDExDH185	830508	834007
LG15	IbDExDH186	5892979	5896232
LG15	IbDExDH187	11273077	11281673
LG15	IbDExDH188	15865111	15868679
LG15	IbDExDH189	15885813	15887166
LG15	IbDExDH190	23099595	23116084
LG15	IbDExDH191	24149390	24161933
LG15	IbDExDH192	25184398	25199796
LG15	IbDExDH193	30998608	30999842
